# Supplementary material for: Hormonal and transcriptional analyses provides new insights into the molecular mechanisms underlying root thickening and isoflavonoid biosynthesis in Callerya speciosa (Champ. ex Benth.) Schot
Source: Sci Rep. 2021 Jan 8;11:9. doi: 10.1038/s41598-020-76633-x (PMC7794344; doi:10.1038/s41598-020-76633-x)
Supplement: Supplementary file 2 — Supplementary Table S1. [file 41598_2020_76633_MOESM2_ESM.xlsx]

## Sheet: Sheet1
Table S1. Summary of the BGISEQ-500 RNA-Seq data analysis.
Sample	Total Raw Reads (Mb)	Total Clean Reads(Mb)	Clean Reads Ratio(%)	Clean Reads Q20(%)	Clean Reads Q30(%)	Unigene total number	Unigene total length（Mb）	Unigene mean length (bp)	N50	N70	N90	GC percentage (%)	Gene Mapped percentage（%）
6-1	66.24	64.84	97.88	97.23	89.06	55525	62.4378	1124	1751	1187	514	42.34	88.4
6-1	66.11	64.72	97.9	97.63	90.28	56129	61.9777	1104	1726	1153	498	42.38	88.15
6-3	66.33	64.85	97.76	97.22	89.1	55547	62.1676	1119	1731	1171	514	42.34	88.14
12-1	66.38	64.81	97.64	97.09	88.72	57821	66.1864	1144	1772	1189	531	41.98	87.27
12-2	66.29	65.1	98.2	97.12	88.63	57717	66.72	1155	1784	1203	542	41.94	87.83
12-3	66.25	64.92	97.99	97.13	88.8	57944	66.6554	1150	1778	1196	536	41.93	87.68
18-1	66.18	64.73	97.8	97.22	89.06	61154	63.9762	1046	1664	1099	450	42.75	88.18
18-2	68.57	66.94	97.61	97.4	89.58	57913	58.9833	1018	1629	1055	435	42.8	87.84
18-3	66.31	64.93	97.92	97.31	89.39	60939	63.6836	1045	1661	1089	452	42.69	87.96
30-1	66.34	64.89	97.83	97.06	88.63	68543	76.1057	1110	1770	1166	495	41.92	88.22
30-2	68.6	66.83	97.42	97.41	89.56	67216	75.4368	1122	1770	1179	506	41.97	88.82
30-3	66.34	65.01	98	97.13	88.82	67465	74.6878	1107	1756	1164	493	41.97	88.63
All-Unigene	--	--	--		--	153153	217.314	1418	2167	1497	742	41.67
Average	66.6617	65.2142	97.8292	97.25	89.1358	--	--	--	--			--	88.09
Summary	799.94	782.57	--		--	--	--	--	--			--	--
