# Supplementary material for: Hormonal and transcriptional analyses provides new insights into the molecular mechanisms underlying root thickening and isoflavonoid biosynthesis in Callerya speciosa (Champ. ex Benth.) Schot
Source: Sci Rep. 2021 Jan 8;11:9. doi: 10.1038/s41598-020-76633-x (PMC7794344; doi:10.1038/s41598-020-76633-x)
Supplement: Supplementary file 3 — Supplementary Table S2. [file 41598_2020_76633_MOESM3_ESM.xlsx]

## Sheet: 6-vs-12
Table S2. The DEGs in the 6-vs-12 comparison.
Gene ID	Length	FPKM						log2(12/6)	Kegg Orthology	Nt	Nr	Pfam	Kog	Swissprot	GO
		12-1	12-2	12-3	6-1	6-2	6-3
CL7879.Contig2_All	1709	5691.98	5361.41	6843.55	86.52	86.62	80.43	6.13129		XM_017552757.1 PREDICTED: Vigna angularis late embryogenesis abundant protein Lea5-like (LOC108321108), mRNA	PREDICTED: late embryogenesis abundant protein Lea5 [Cicer arietinum]	Late embryogenesis abundant protein		Late embryogenis abundant protein 41 OS=Arabidopsis thaliana GN=LEA41 PE=2 SV=1	GO:0009414//response to water deprivation;GO:0006950//response to stress;GO:0005739//mitochondrion;GO:0009737//response to abscisic acid;GO:0009631//cold acclimation
Unigene8034_All	1492	1287.18	1305.48	1228.95	17.44	18.65	19.13	6.10154	K00134//glyceraldehyde 3-phosphate dehydrogenase [EC:1.2.1.12]+ko00010//Glycolysis / Gluconeogenesis+ko01230//Biosynthesis of amino acids+ko01100//Metabolic pathways+ko01110//Biosynthesis of secondary metabolites+ko00710//Carbon fixation in photosynthetic organisms+ko01200//Carbon metabolism;K00134//glyceraldehyde 3-phosphate dehydrogenase [EC:1.2.1.12]+ko00010//Glycolysis / Gluconeogenesis+ko012…	AK244935.1 Glycine max cDNA, clone: GMFL01-17-F09	glyceraldehyde-3-phosphate dehydrogenase, cytosolic [Cajanus cajan]	Glyceraldehyde 3-phosphate dehydrogenase, C-terminal domain	[G] KOG0657 Glyceraldehyde 3-phosphate dehydrogenase	Glyceraldehyde-3-phosphate dehydrogenase 2, cytosolic OS=Oryza sativa subsp. japonica GN=GAPC2 PE=1 SV=1	GO:0006006//glucose metabolic process;GO:0016620//oxidoreductase activity, acting on the aldehyde or oxo group of donors, NAD or NADP as acceptor;GO:0050661//NADP binding;GO:0051287//NAD binding
CL13817.Contig2_All	1190	1655.12	1582.29	1659.3	27.35	24.68	24.63	5.9832	K20412//peptidase inhibitor 16;K20412//peptidase inhibitor 16;K20412//peptidase inhibitor 16;K13449//pathogenesis-related protein 1+ko04016//MAPK signaling pathway - plant+ko04626//Plant-pathogen interaction+ko04075//Plant hormone signal transduction;K13449//pathogenesis-related protein 1+ko04016//MAPK signaling pathway - plant+ko04626//Plant-pathogen interaction+ko04075//Plant hormone signal tra…	AK336373.1 Lotus japonicus cDNA, clone: LjFL1-001-BB10, HTC	PREDICTED: STS14 protein-like [Lupinus angustifolius] >OIV94763.1 hypothetical protein TanjilG_12976 [Lupinus angustifolius]	Cysteine-rich secretory protein family	[S] KOG3017 Defense-related protein containing SCP domain	STS14 protein OS=Solanum tuberosum GN=STS14 PE=2 SV=1
CL2303.Contig3_All	1085	1978.74	2167.21	1988.81	37.5	32.1	40.7	5.78252		BT142903.1 Lotus japonicus clone JCVI-FLLj-2E18 unknown mRNA	uncharacterized protein LOC107491364 isoform X2 [Arachis duranensis]	NADH-ubiquinone reductase complex 1 MLRQ subunit			GO:0016021//integral component of membrane
CL2301.Contig2_All	814	810.15	758	778.38	19.36	15.61	18.88	5.42539	K20887//xyloglucan glycosyltransferase 4 [EC:2.4.1.-];K03860//phosphatidylinositol glycan, class Q+ko01100//Metabolic pathways+ko00563//Glycosylphosphatidylinositol (GPI)-anchor biosynthesis	NM_001252707.2 Glycine max snakin-2-like (LOC100795140), mRNA	uncharacterized protein LOC100795140 precursor [Glycine max] >ACU19210.1 unknown [Glycine max] >KHN45923.1 Snakin-2 [Glycine soja] >KRH61042.1 hypothetical protein GLYMA_04G024400 [Glycine max]	Gibberellin regulated protein	[R] LSE0474 A Gibberellin-regulated protein	Gibberellin-regulated protein 1 OS=Arabidopsis thaliana GN=GASA1 PE=2 SV=2
Unigene28352_All	643	1009.24	1013.31	1031.01	25.9	26.15	26.71	5.24996
CL7973.Contig3_All	1025	4387.95	4197.03	4340.74	121.04	116.25	117.15	5.17217		AY009094.1 Robinia pseudoacacia auxin-repressed protein mRNA, complete cds	dormancy-associated protein/auxin-repressed protein [Glycyrrhiza uralensis]	Dormancy/auxin associated protein		Dormancy-associated protein 1 OS=Pisum sativum GN=DRM1 PE=2 SV=1
CL8697.Contig2_All	1572	579.69	612.04	587.96	17.09	16.52	17.03	5.1247	K04733//interleukin-1 receptor-associated kinase 4 [EC:2.7.11.1];K04733//interleukin-1 receptor-associated kinase 4 [EC:2.7.11.1];K04733//interleukin-1 receptor-associated kinase 4 [EC:2.7.11.1];K04733//interleukin-1 receptor-associated kinase 4 [EC:2.7.11.1];K04733//interleukin-1 receptor-associated kinase 4 [EC:2.7.11.1]	XM_003543164.3 PREDICTED: Glycine max epidermis-specific secreted glycoprotein EP1-like (LOC100804561), mRNA	PREDICTED: epidermis-specific secreted glycoprotein EP1-like [Glycine max] >KHN36885.1 Epidermis-specific secreted glycoprotein EP1 [Glycine soja] >KRH21971.1 hypothetical protein GLYMA_13G270100 [Glycine max]	D-mannose binding lectin	[R] LSE0276 A Bulb-type mannose-specific lectin domain	Epidermis-specific secreted glycoprotein EP1 OS=Daucus carota GN=EP1 PE=1 SV=1
CL6228.Contig3_All	1034	721.43	771.22	728.84	21.3	21.49	22.55	5.07126	K12121//phytochrome B+ko04712//Circadian rhythm - plant;K02184//formin 2;K02184//formin 2;K02184//formin 2	XM_019596231.1 PREDICTED: Lupinus angustifolius leucine-rich repeat extensin-like protein 3 (LOC109353871), mRNA	pherophorin-dz1 protein [Volvox carteri f. nagariensis]		[ZR] LSE0118 A Protein possibly involved in cytoskeleton rearrangements, contains FH domain	Glycine-rich cell wall structural protein OS=Arabidopsis thaliana GN=At3g17050 PE=3 SV=2
Unigene31217_All	1936	373.35	362.86	371.06	11.49	11.49	10.23	5.05053		BT092664.1 Soybean clone JCVI-FLGm-11B17 unknown mRNA	uncharacterized protein LOC100806219 [Glycine max] >ACU16964.1 unknown [Glycine max] >ACU23052.1 unknown [Glycine max] >KHN36264.1 hypothetical protein glysoja_003387 [Glycine soja] >KRH77060.1 hypothetical protein GLYMA_01G190300 [Glycine max]
Unigene32078_All	3659	305.74	290.73	296.33	10.12	9.22	8.9	4.97736	K10534//nitrate reductase (NAD(P)H) [EC:1.7.1.1 1.7.1.2 1.7.1.3]+ko00910//Nitrogen metabolism;K10534//nitrate reductase (NAD(P)H) [EC:1.7.1.1 1.7.1.2 1.7.1.3]+ko00910//Nitrogen metabolism;K10534//nitrate reductase (NAD(P)H) [EC:1.7.1.1 1.7.1.2 1.7.1.3]+ko00910//Nitrogen metabolism;K10534//nitrate reductase (NAD(P)H) [EC:1.7.1.1 1.7.1.2 1.7.1.3]+ko00910//Nitrogen metabolism	XM_004513774.2 PREDICTED: Cicer arietinum nitrate reductase [NADH]-like (LOC101498580), mRNA	nitrate reductase [NADH]-like protein [Medicago truncatula] >ADV03139.1 nitrate reductase 2 [Medicago truncatula] >AES97778.1 nitrate reductase [NADH]-like protein [Medicago truncatula]	Oxidoreductase molybdopterin binding domain	[C] KOG0535 Sulfite oxidase, molybdopterin-binding component	Nitrate reductase [NADH] OS=Lotus japonicus GN=NIA PE=3 SV=1	GO:0042128//nitrate assimilation;GO:0050464//nitrate reductase (NADPH) activity;GO:0043546//molybdopterin cofactor binding;GO:0020037//heme binding;GO:0030151//molybdenum ion binding;GO:0006809//nitric oxide biosynthetic process
CL3998.Contig1_All	1205	322.05	295.23	290.24	10.29	10.01	9.59	4.91015	K22534//PR domain zinc finger protein 5;K05747//Wiskott-Aldrich syndrome protein+ko04144//Endocytosis;K04733//interleukin-1 receptor-associated kinase 4 [EC:2.7.11.1];K01051//pectinesterase [EC:3.1.1.11]+ko00040//Pentose and glucuronate interconversions+ko01100//Metabolic pathways	XM_003555940.3 PREDICTED: Glycine max zinc finger protein ZAT10 (LOC100819484), mRNA	zinc finger protein ZAT10-like [Cicer arietinum] >ACD13216.1 zinc finger protein [Cicer arietinum]	C2H2-type zinc finger	[R] KOG1721 FOG: Zn-finger	Zinc finger protein ZAT10 OS=Arabidopsis thaliana GN=ZAT10 PE=2 SV=1	GO:0005634//nucleus;GO:0010200//response to chitin;GO:0003676//nucleic acid binding
CL3518.Contig4_All	1294	673.23	680.96	690.05	22.88	22.91	24.6	4.84708	K13899//cystatin-C;K13899//cystatin-C;K13899//cystatin-C;K13899//cystatin-C;K13899//cystatin-C	XM_020373117.1 PREDICTED: Cajanus cajan cysteine proteinase inhibitor 1-like (LOC109809731), mRNA	hypothetical protein TSUD_379500 [Trifolium subterraneum]	Aspartic acid proteinase inhibitor	[O] LSE0450 A Cysteine proteinase inhibitor B (cystatin B)	Cysteine proteinase inhibitor 5 OS=Arabidopsis thaliana GN=CYS5 PE=2 SV=2	GO:0004869//cysteine-type endopeptidase inhibitor activity
CL14564.Contig1_All	1625	1016.54	973.56	956.6	35.53	36.15	34.38	4.7855		NM_001248674.1 Glycine max uncharacterized LOC100500525 (LOC100500525), mRNA >BT091462.1 Soybean clone JCVI-FLGm-8E5 unknown mRNA	Disease resistance response protein DRRG49-C [Glycine soja] >KRH37039.1 hypothetical protein GLYMA_09G040400 [Glycine max]	Pathogenesis-related protein Bet v I family		Disease resistance response protein Pi49 OS=Pisum sativum GN=DRR49A PE=2 SV=1	GO:0006952//defense response;GO:0009607//response to biotic stimulus
CL6783.Contig5_All	1916	502.16	476.89	494.34	18.03	17.65	18.6	4.75346	K04733//interleukin-1 receptor-associated kinase 4 [EC:2.7.11.1];K07936//GTP-binding nuclear protein Ran+ko03013//RNA transport+ko03008//Ribosome biogenesis in eukaryotes	XM_020364696.1 PREDICTED: Cajanus cajan protein ALP1-like (LOC109803222), mRNA	PREDICTED: putative nuclease HARBI1 [Glycine max]	DDE superfamily endonuclease	[L] KOG4585 Predicted transposase	Protein ANTAGONIST OF LIKE HETEROCHROMATIN PROTEIN 1 OS=Arabidopsis thaliana GN=ALP1 PE=1 SV=1
CL2834.Contig10_All	2058	282.53	277.71	286.59	10.23	10.88	10.92	4.71652	K18857//alcohol dehydrogenase class-P [EC:1.1.1.1]+ko00010//Glycolysis / Gluconeogenesis+ko00350//Tyrosine metabolism+ko00592//alpha-Linolenic acid metabolism+ko01100//Metabolic pathways+ko01110//Biosynthesis of secondary metabolites+ko00071//Fatty acid degradation;K18857//alcohol dehydrogenase class-P [EC:1.1.1.1]+ko00010//Glycolysis / Gluconeogenesis+ko00350//Tyrosine metabolism+ko00592//alpha-…	AJ717414.1 Lotus corniculatus var. japonicus mRNA for alcohol dehydrogenase (adh gene), clone LjAdh	unknown [Lotus japonicus]	Zinc-binding dehydrogenase	[Q] KOG0022 Alcohol dehydrogenase, class III	Alcohol dehydrogenase OS=Malus domestica GN=ADH PE=2 SV=1	GO:0008270//zinc ion binding;GO:0016491//oxidoreductase activity
Unigene31057_All	3484	346.83	337.11	342.29	12.95	14.5	14.54	4.60595	K23048//RING finger protein unkempt;K23048//RING finger protein unkempt;K23048//RING finger protein unkempt;K23048//RING finger protein unkempt;K23048//RING finger protein unkempt	XM_004490974.2 PREDICTED: Cicer arietinum zinc finger CCCH domain-containing protein 29 (LOC101488929), mRNA	PREDICTED: zinc finger CCCH domain-containing protein 29 [Cicer arietinum]	Ankyrin repeat	[R] KOG1595 CCCH-type Zn-finger protein	Zinc finger CCCH domain-containing protein 47 OS=Arabidopsis thaliana GN=At3g55980 PE=2 SV=1	GO:0046872//metal ion binding
CL10610.Contig3_All	871	289.49	245.85	296.6	13.83	9.98	10.93	4.56356	K20471//coatomer subunit delta	BT147535.1 Lotus japonicus clone JCVI-FLLj-6K14 unknown mRNA	Ribonuclease 3 [Glycine soja] >KRH03329.1 hypothetical protein GLYMA_17G091300 [Glycine max]	Ribonuclease-III-like		Protein NUCLEAR FUSION DEFECTIVE 2 OS=Arabidopsis thaliana GN=NFD2 PE=2 SV=1	GO:0006396//RNA processing;GO:0004525//ribonuclease III activity;GO:0010197//polar nucleus fusion;GO:0005773//vacuole
Unigene35339_All	1698	404.98	363.22	386.08	16.96	16.39	15.67	4.54719	K12581//CCR4-NOT transcription complex subunit 7/8+ko03018//RNA degradation;K12581//CCR4-NOT transcription complex subunit 7/8+ko03018//RNA degradation;K12581//CCR4-NOT transcription complex subunit 7/8+ko03018//RNA degradation;K12581//CCR4-NOT transcription complex subunit 7/8+ko03018//RNA degradation;K12581//CCR4-NOT transcription complex subunit 7/8+ko03018//RNA degradation	XM_003538049.3 PREDICTED: Glycine max probable CCR4-associated factor 1 homolog 11 (LOC100500357), mRNA	probable CCR4-associated factor 1 homolog 11 [Cajanus cajan]	CAF1 family ribonuclease	[A] KOG0304 mRNA deadenylase subunit	Probable CCR4-associated factor 1 homolog 9 OS=Arabidopsis thaliana GN=CAF1-9 PE=2 SV=1	GO:0043928//exonucleolytic nuclear-transcribed mRNA catabolic process involved in deadenylation-dependent decay;GO:0004535//poly(A)-specific ribonuclease activity;GO:0017148//negative regulation of translation;GO:0000932//P-body;GO:0003676//nucleic acid binding;GO:0030015//CCR4-NOT core complex
CL8402.Contig5_All	2133	474.25	458.54	464.21	20.95	19.88	21.32	4.48256	K01051//pectinesterase [EC:3.1.1.11]+ko00040//Pentose and glucuronate interconversions+ko01100//Metabolic pathways;K01051//pectinesterase [EC:3.1.1.11]+ko00040//Pentose and glucuronate interconversions+ko01100//Metabolic pathways;K01051//pectinesterase [EC:3.1.1.11]+ko00040//Pentose and glucuronate interconversions+ko01100//Metabolic pathways;K01051//pectinesterase [EC:3.1.1.11]+ko00040//Pentose …	AJ441325.1 Sesbania rostrata mRNA for pectin methylesterase (pme1 gene)	pectin methylesterase [Sesbania rostrata]	Pectinesterase	[M] LSE0024 A Pectinesterase	Pectinesterase 2.1 OS=Solanum lycopersicum GN=PME2.1 PE=2 SV=2	GO:0045330//aspartyl esterase activity;GO:0030599//pectinesterase activity;GO:0005618//cell wall;GO:0045490//pectin catabolic process;GO:0005576//extracellular region;GO:0016021//integral component of membrane;GO:0004857//enzyme inhibitor activity;GO:0042545//cell wall modification
CL7515.Contig2_All	1278	405.68	429.46	422.76	18.29	18.08	20	4.467	K19996//phosphatidylinositol transfer protein SFH5;K09486//hypoxia up-regulated 1+ko04141//Protein processing in endoplasmic reticulum;K11446//histone demethylase JARID1 [EC:1.14.11.-]	XM_020363634.1 PREDICTED: Cajanus cajan heavy metal-associated isoprenylated plant protein 39-like (LOC109802317), mRNA	uncharacterized protein LOC100305540 [Glycine max] >ACU13272.1 unknown [Glycine max] >KRH00854.1 hypothetical protein GLYMA_18G238000 [Glycine max]	Heavy-metal-associated domain	[P] KOG1603 Copper chaperone	Heavy metal-associated isoprenylated plant protein 39 OS=Arabidopsis thaliana GN=HIPP39 PE=2 SV=1	GO:0046872//metal ion binding;GO:0046914//transition metal ion binding;GO:0030001//metal ion transport;GO:0005737//cytoplasm;GO:0046916//cellular transition metal ion homeostasis
CL10940.Contig2_All	1449	500.88	470.34	505.09	23	22.13	21.39	4.46048	K00020//3-hydroxyisobutyrate dehydrogenase [EC:1.1.1.31]+ko00280//Valine, leucine and isoleucine degradation+ko01100//Metabolic pathways;K14299//nucleoporin SEH1+ko03013//RNA transport	XM_004500582.2 PREDICTED: Cicer arietinum protein EXORDIUM-like (LOC101494177), mRNA	protein EXORDIUM [Arachis ipaensis]	Phosphate-induced protein 1 conserved region		Protein EXORDIUM OS=Arabidopsis thaliana GN=EXO PE=2 SV=1
Unigene27947_All	1309	555.67	543.85	537.86	26.53	24.47	27.71	4.36596	K00020//3-hydroxyisobutyrate dehydrogenase [EC:1.1.1.31]+ko00280//Valine, leucine and isoleucine degradation+ko01100//Metabolic pathways;K14299//nucleoporin SEH1+ko03013//RNA transport	XM_007141143.1 Phaseolus vulgaris hypothetical protein (PHAVU_008G176000g) mRNA, complete cds	PREDICTED: protein EXORDIUM-like [Cicer arietinum]	Phosphate-induced protein 1 conserved region		Protein EXORDIUM OS=Arabidopsis thaliana GN=EXO PE=2 SV=1
CL14564.Contig3_All	898	2877.09	2894.45	2865.52	140.52	132.98	141.4	4.36108	K05387//glutamate receptor, ionotropic, plant	NM_001249408.2 Glycine max uncharacterized LOC100527201 (LOC100527201), mRNA	Disease resistance response protein DRRG49-C [Glycine soja] >KRH37039.1 hypothetical protein GLYMA_09G040400 [Glycine max]	Pathogenesis-related protein Bet v I family	[R] LSE0193 A Major latex protein and related proteins	Stress-induced protein SAM22 OS=Glycine max PE=1 SV=1	GO:0006952//defense response;GO:0009607//response to biotic stimulus
Unigene44951_All	1485	318.29	313.46	326.32	14.54	16.18	15.86	4.35053	K14442//ATP-dependent RNA helicase DHX36 [EC:3.6.4.13]+ko03018//RNA degradation;K14442//ATP-dependent RNA helicase DHX36 [EC:3.6.4.13]+ko03018//RNA degradation	AK339644.1 Lotus japonicus cDNA, clone: LjFL3-043-AF02, HTC	Disease resistance response protein DRRG49-C [Glycine soja] >KRH37039.1 hypothetical protein GLYMA_09G040400 [Glycine max]		[R] KOG1075 FOG: Reverse transcriptase	Disease resistance response protein Pi49 OS=Pisum sativum GN=DRR49A PE=2 SV=1	GO:0006952//defense response;GO:0009607//response to biotic stimulus
Unigene35526_All	1752	261.78	235.27	235.14	12.47	11.84	11.86	4.32978	K12581//CCR4-NOT transcription complex subunit 7/8+ko03018//RNA degradation;K12581//CCR4-NOT transcription complex subunit 7/8+ko03018//RNA degradation;K12581//CCR4-NOT transcription complex subunit 7/8+ko03018//RNA degradation;K12581//CCR4-NOT transcription complex subunit 7/8+ko03018//RNA degradation;K12581//CCR4-NOT transcription complex subunit 7/8+ko03018//RNA degradation	NM_001317666.2 Glycine max CCR4 associated factor 1-related protein (LOC100817875), mRNA	probable CCR4-associated factor 1 homolog 9 [Arachis duranensis]	CAF1 family ribonuclease	[A] KOG0304 mRNA deadenylase subunit	Probable CCR4-associated factor 1 homolog 9 OS=Arabidopsis thaliana GN=CAF1-9 PE=2 SV=1	GO:0043928//exonucleolytic nuclear-transcribed mRNA catabolic process involved in deadenylation-dependent decay;GO:0004535//poly(A)-specific ribonuclease activity;GO:0017148//negative regulation of translation;GO:0000932//P-body;GO:0003676//nucleic acid binding;GO:0030015//CCR4-NOT core complex
CL10624.Contig1_All	860	379	343.72	355.97	18.52	17.2	17.26	4.32833	K13420//LRR receptor-like serine/threonine-protein kinase FLS2 [EC:2.7.11.1]+ko04016//MAPK signaling pathway - plant+ko04626//Plant-pathogen interaction;K13420//LRR receptor-like serine/threonine-protein kinase FLS2 [EC:2.7.11.1]+ko04016//MAPK signaling pathway - plant+ko04626//Plant-pathogen interaction;K13420//LRR receptor-like serine/threonine-protein kinase FLS2 [EC:2.7.11.1]+ko04016//MAPK si…	FM253105.1 Phaseolus acutifolius pgip2 gene for putative polygalacturonase-inhibiting protein precursor, biomaterial PAT8a	hypothetical protein TSUD_84080 [Trifolium subterraneum]	Leucine rich repeat N-terminal domain	[V] LSE0084 A Polygalacturonase inhibiting protein	Polygalacturonase inhibitor 2 OS=Phaseolus vulgaris GN=PGIP2 PE=1 SV=1
CL4583.Contig1_All	1067	185.54	194.71	183.99	11.1	6.4	10.32	4.32794	K03232//elongation factor 1-beta;K03232//elongation factor 1-beta;K03232//elongation factor 1-beta;K03232//elongation factor 1-beta;K03232//elongation factor 1-beta	XM_004491150.2 PREDICTED: Cicer arietinum elongation factor 1-beta (LOC101493594), mRNA	Elongation factor 1-beta 1 [Glycine soja]	EF-1 guanine nucleotide exchange domain	[K] KOG1668 Elongation factor 1 beta/delta chain	Elongation factor 1-beta 2 OS=Arabidopsis thaliana GN=At5g19510 PE=1 SV=1	GO:0003746//translation elongation factor activity;GO:0005853//eukaryotic translation elongation factor 1 complex
CL14149.Contig2_All	1249	284.09	267.2	274.38	15.32	12.95	13.18	4.30251	K09286//EREBP-like factor;K09286//EREBP-like factor;K09286//EREBP-like factor;K09286//EREBP-like factor;K09286//EREBP-like factor	AC235384.1 Glycine max strain Williams 82 clone GM_WBb0112F14, complete sequence	CBF-like protein [Glycine max] >AAQ02703.1 CBF-like protein [Glycine max] >ACA64423.1 CRT binding factor 1 [Glycine max] >ACJ39208.1 CRT/DRE binding factor [Glycine max] >ACR44232.1 drought responsive element binding protein 1 [Glycine max] >CCF23018.1 drought responsive element binding protein 1 [Glycine max] >CCF23019.1 drought responsive element binding protein 1 [Glycine max]	AP2 domain	[K] LSE0301 A AP2 domain transcription factor	Dehydration-responsive element-binding protein 1B OS=Arabidopsis thaliana GN=DREB1B PE=1 SV=2	GO:0003677//DNA binding;GO:0005634//nucleus;GO:0006351//transcription, DNA-templated;GO:0003700//DNA binding transcription factor activity
CL13076.Contig9_All	2462	153.18	134.18	146.73	10.48	5.86	5.97	4.27527	K01568//pyruvate decarboxylase [EC:4.1.1.1]+ko00010//Glycolysis / Gluconeogenesis+ko01100//Metabolic pathways+ko01110//Biosynthesis of secondary metabolites;K01568//pyruvate decarboxylase [EC:4.1.1.1]+ko00010//Glycolysis / Gluconeogenesis+ko01100//Metabolic pathways+ko01110//Biosynthesis of secondary metabolites;K01568//pyruvate decarboxylase [EC:4.1.1.1]+ko00010//Glycolysis / Gluconeogenesis+ko0…	XM_019606595.1 PREDICTED: Lupinus angustifolius pyruvate decarboxylase 2-like (LOC109361217), transcript variant X2, mRNA	pyruvate decarboxylase 2 isoform X2 [Arachis duranensis]	Thiamine pyrophosphate enzyme, N-terminal TPP binding domain	[EH] KOG1184 Thiamine pyrophosphate-requiring enzyme	Pyruvate decarboxylase 2 (Fragment) OS=Pisum sativum GN=PDC2 PE=2 SV=1	GO:0000287//magnesium ion binding;GO:0016831//carboxy-lyase activity;GO:0030976//thiamine pyrophosphate binding
Unigene19475_All	635	627.66	644.67	607.54	31.16	34.8	30.36	4.25857		KF672189.1 Sophora chathamica microsatellite Sop-807 sequence	defensin-like protein [Arachis duranensis] >XP_016172052.1 defensin-like protein [Arachis ipaensis] >ABC46711.1 disease resistance response protein, partial [Arachis hypogaea] >AGL08213.1 low molecular weight cysteine-rich protein 68 [Arachis hypogaea] >AGL08224.1 low molecular weight cysteine-rich protein 68 [Arachis hypogaea]			Defensin-like protein 39 OS=Pisum sativum GN=PI39 PE=2 SV=1	GO:0006952//defense response
Unigene900_All	1361	558.26	548.28	550.69	30.51	28.68	27.89	4.23783	K09286//EREBP-like factor;K09286//EREBP-like factor;K09286//EREBP-like factor;K09286//EREBP-like factor;K09286//EREBP-like factor	XM_004488049.2 PREDICTED: Cicer arietinum ethylene-responsive transcription factor ERF017-like (LOC101496910), mRNA	PREDICTED: ethylene-responsive transcription factor ERF017-like [Cicer arietinum]	AP2 domain	[K] LSE0301 A AP2 domain transcription factor	Ethylene-responsive transcription factor ERF017 OS=Arabidopsis thaliana GN=ERF017 PE=2 SV=1	GO:0003677//DNA binding;GO:0005634//nucleus;GO:0006351//transcription, DNA-templated;GO:0003700//DNA binding transcription factor activity
Unigene41407_All	1252	1302.57	1301.87	1298.53	70.32	69.08	66.46	4.23143	K02875//large subunit ribosomal protein L14e+ko03010//Ribosome	BT145131.1 Lotus japonicus clone JCVI-FLLj-17G13 unknown mRNA	unknown [Lotus japonicus]	Aluminium induced protein		Stem-specific protein TSJT1 OS=Nicotiana tabacum GN=TSJT1 PE=2 SV=1
CL7395.Contig4_All	1109	191.19	206.89	208.8	11.77	11.23	9.58	4.20411	K10802//high mobility group protein B1+ko03410//Base excision repair;K10802//high mobility group protein B1+ko03410//Base excision repair;K10802//high mobility group protein B1+ko03410//Base excision repair;K10802//high mobility group protein B1+ko03410//Base excision repair	XM_004492374.2 PREDICTED: Cicer arietinum high mobility group B protein 1 (LOC101509802), transcript variant X1, mRNA	PREDICTED: uncharacterized protein LOC100305961 isoform X1 [Glycine max] >XP_006572805.1 PREDICTED: uncharacterized protein LOC100305961 isoform X1 [Glycine max] >XP_006572806.1 PREDICTED: uncharacterized protein LOC100305961 isoform X1 [Glycine max] >XP_006572807.1 PREDICTED: uncharacterized protein LOC100305961 isoform X1 [Glycine max] >KHN13316.1 High mobility group B protein 1 [Glycine soja] …		[A] KOG1869 Splicing coactivator SRm160/300, subunit SRm300	High mobility group B protein 1 OS=Arabidopsis thaliana GN=HMGB1 PE=1 SV=1	GO:0003677//DNA binding;GO:0005634//nucleus
CL14564.Contig2_All	905	2112.74	2144.96	2144.21	119.69	122.57	114.9	4.14509	K05387//glutamate receptor, ionotropic, plant	XM_003594783.2 Medicago truncatula disease-resistance response protein mRNA	Disease resistance response protein DRRG49-C [Glycine soja] >KRH37039.1 hypothetical protein GLYMA_09G040400 [Glycine max]	Pathogenesis-related protein Bet v I family		Disease resistance response protein Pi49 OS=Pisum sativum GN=DRR49A PE=2 SV=1	GO:0006952//defense response;GO:0009607//response to biotic stimulus
CL6628.Contig4_All	1290	269.7	270.29	273.33	16.16	15.75	13.92	4.13605	K14504//xyloglucan:xyloglucosyl transferase TCH4 [EC:2.4.1.207]+ko04075//Plant hormone signal transduction;K14504//xyloglucan:xyloglucosyl transferase TCH4 [EC:2.4.1.207]+ko04075//Plant hormone signal transduction;K14504//xyloglucan:xyloglucosyl transferase TCH4 [EC:2.4.1.207]+ko04075//Plant hormone signal transduction;K14504//xyloglucan:xyloglucosyl transferase TCH4 [EC:2.4.1.207]+ko04075//Plant…	AK339642.1 Lotus japonicus cDNA, clone: LjFL3-042-BG12, HTC	PREDICTED: probable xyloglucan endotransglucosylase/hydrolase protein 23 [Vigna angularis] >KOM29019.1 hypothetical protein LR48_Vigan627s006800 [Vigna angularis] >BAT76715.1 hypothetical protein VIGAN_01476200 [Vigna angularis var. angularis]	Glycosyl hydrolases family 16	[M] TWOG0096 Xyloglucan endotransglycosylase	Probable xyloglucan endotransglucosylase/hydrolase protein 23 OS=Arabidopsis thaliana GN=XTH23 PE=2 SV=1	GO:0016762//xyloglucan:xyloglucosyl transferase activity;GO:0004553//hydrolase activity, hydrolyzing O-glycosyl compounds;GO:0048046//apoplast;GO:0005618//cell wall;GO:0010411//xyloglucan metabolic process;GO:0042546//cell wall biogenesis;GO:0071555//cell wall organization
CL5320.Contig1_All	1946	529.83	543.45	541.55	30.67	30.41	31.02	4.12318	K01689//enolase [EC:4.2.1.11]+ko00010//Glycolysis / Gluconeogenesis+ko01230//Biosynthesis of amino acids+ko03018//RNA degradation+ko01100//Metabolic pathways+ko01110//Biosynthesis of secondary metabolites+ko01200//Carbon metabolism;K01689//enolase [EC:4.2.1.11]+ko00010//Glycolysis / Gluconeogenesis+ko01230//Biosynthesis of amino acids+ko03018//RNA degradation+ko01100//Metabolic pathways+ko01110//…	XM_003548198.3 PREDICTED: Glycine max enolase (LOC100787663), mRNA	PREDICTED: enolase [Glycine max] >KRH09231.1 hypothetical protein GLYMA_16G204600 [Glycine max]	Enolase, C-terminal TIM barrel domain	[G] KOG2670 Enolase	Enolase 2 OS=Hevea brasiliensis GN=ENO2 PE=1 SV=1	GO:0000287//magnesium ion binding;GO:0004634//phosphopyruvate hydratase activity;GO:0006096//glycolytic process;GO:0000015//phosphopyruvate hydratase complex
Unigene20892_All	2305	1031.84	1023.69	1004.01	63.11	61.15	59.92	4.04657	K04733//interleukin-1 receptor-associated kinase 4 [EC:2.7.11.1];K07936//GTP-binding nuclear protein Ran+ko03013//RNA transport+ko03008//Ribosome biogenesis in eukaryotes	AK337454.1 Lotus japonicus cDNA, clone: LjFL1-062-DF06, HTC	PREDICTED: putative nuclease HARBI1 [Cicer arietinum]	DDE superfamily endonuclease	[L] KOG4585 Predicted transposase	Protein ALP1-like OS=Arabidopsis thaliana GN=At3g55350 PE=2 SV=1
CL3998.Contig2_All	1476	318.51	334.38	289.11	18.68	18.3	19.62	4.04559	K22534//PR domain zinc finger protein 5;K05747//Wiskott-Aldrich syndrome protein+ko04144//Endocytosis;K04733//interleukin-1 receptor-associated kinase 4 [EC:2.7.11.1];K01051//pectinesterase [EC:3.1.1.11]+ko00040//Pentose and glucuronate interconversions+ko01100//Metabolic pathways	AP006374.1 Lotus japonicus genomic DNA, chromosome 5, clone: LjT47L09, TM0218, complete sequence	zinc finger protein ZAT10-like [Cicer arietinum] >ACD13216.1 zinc finger protein [Cicer arietinum]	C2H2-type zinc finger	[R] KOG1721 FOG: Zn-finger	Zinc finger protein ZAT10 OS=Arabidopsis thaliana GN=ZAT10 PE=2 SV=1	GO:0005634//nucleus;GO:0010200//response to chitin;GO:0003676//nucleic acid binding
CL9173.Contig1_All	889	180.75	182.9	181.1	10.29	11.27	11.43	4.02593		XM_003522910.3 PREDICTED: Glycine max organ-specific protein S2-like (LOC100816105), mRNA	PREDICTED: organ-specific protein S2-like [Glycine max] >KRH60855.1 hypothetical protein GLYMA_04G013400 [Glycine max]	Organ specific protein	[D] KOG0987 DNA helicase PIF1/RRM3	Organ-specific protein S2 OS=Pisum sativum PE=2 SV=1
CL9117.Contig1_All	772	579.13	497.21	584.29	35.03	32.96	32.93	4.01853		CP023127.1 Lupinus angustiflorus cultivar Tanjil chromosome LG-15	hypothetical protein KK1_044344 [Cajanus cajan]
CL4835.Contig4_All	1274	452.81	433.64	453.88	28.31	28.56	25.4	4.01263		BT149253.1 Lotus japonicus clone JCVI-FLLj-10N1 unknown mRNA	PREDICTED: protein EARLY RESPONSIVE TO DEHYDRATION 15-like [Cicer arietinum]	Ataxin-2 C-terminal region		Polyadenylate-binding protein-interacting protein 2 OS=Arabidopsis thaliana GN=CID2 PE=2 SV=1
CL7973.Contig2_All	1475	478.07	471.51	491.63	30.97	30.41	28.27	3.99526		AY009094.1 Robinia pseudoacacia auxin-repressed protein mRNA, complete cds	dormancy-associated protein/auxin-repressed protein [Glycyrrhiza uralensis]	Dormancy/auxin associated protein		Dormancy-associated protein 1 OS=Pisum sativum GN=DRM1 PE=2 SV=1	GO:0016021//integral component of membrane
CL8765.Contig3_All	2503	200.07	203.71	197.39	13.3	12.24	13.03	3.95537	K13407//fatty acid omega-hydroxylase [EC:1.14.-.-]+ko00073//Cutin, suberine and wax biosynthesis;K13407//fatty acid omega-hydroxylase [EC:1.14.-.-]+ko00073//Cutin, suberine and wax biosynthesis;K13407//fatty acid omega-hydroxylase [EC:1.14.-.-]+ko00073//Cutin, suberine and wax biosynthesis;K13407//fatty acid omega-hydroxylase [EC:1.14.-.-]+ko00073//Cutin, suberine and wax biosynthesis	XM_020372114.1 PREDICTED: Cajanus cajan cytochrome P450 94A1-like (LOC109808920), mRNA	PREDICTED: cytochrome P450 94A1-like [Cicer arietinum]	Cytochrome P450	[QI] KOG0157 Cytochrome P450 CYP4/CYP19/CYP26 subfamilies	Cytochrome P450 94A1 OS=Vicia sativa GN=CYP94A1 PE=2 SV=2	GO:0016705//oxidoreductase activity, acting on paired donors, with incorporation or reduction of molecular oxygen;GO:0020037//heme binding;GO:0005506//iron ion binding;GO:0016021//integral component of membrane
CL14887.Contig1_All	2469	485.79	470.76	480.1	30.82	32.05	29.72	3.94845	K01568//pyruvate decarboxylase [EC:4.1.1.1]+ko00010//Glycolysis / Gluconeogenesis+ko01100//Metabolic pathways+ko01110//Biosynthesis of secondary metabolites;K01568//pyruvate decarboxylase [EC:4.1.1.1]+ko00010//Glycolysis / Gluconeogenesis+ko01100//Metabolic pathways+ko01110//Biosynthesis of secondary metabolites;K01568//pyruvate decarboxylase [EC:4.1.1.1]+ko00010//Glycolysis / Gluconeogenesis+ko0…	XM_003542924.3 PREDICTED: Glycine max pyruvate decarboxylase 1 (LOC100809553), transcript variant X1, mRNA	PREDICTED: pyruvate decarboxylase 1 [Vigna angularis] >KOM53700.1 hypothetical protein LR48_Vigan09g235900 [Vigna angularis]	Thiamine pyrophosphate enzyme, N-terminal TPP binding domain	[EH] KOG1184 Thiamine pyrophosphate-requiring enzyme	Pyruvate decarboxylase 2 OS=Arabidopsis thaliana GN=PDC2 PE=2 SV=1	GO:0000287//magnesium ion binding;GO:0016831//carboxy-lyase activity;GO:0030976//thiamine pyrophosphate binding
CL10096.Contig1_All	2203	828.86	849.96	863.94	59.5	52.54	53.02	3.93762	K00873//pyruvate kinase [EC:2.7.1.40]+ko00010//Glycolysis / Gluconeogenesis+ko00230//Purine metabolism+ko01230//Biosynthesis of amino acids+ko01100//Metabolic pathways+ko01110//Biosynthesis of secondary metabolites+ko00620//Pyruvate metabolism+ko01200//Carbon metabolism;K00873//pyruvate kinase [EC:2.7.1.40]+ko00010//Glycolysis / Gluconeogenesis+ko00230//Purine metabolism+ko01230//Biosynthesis of …	XM_020384022.1 PREDICTED: Cajanus cajan pyruvate kinase, cytosolic isozyme (LOC109818531), transcript variant X2, mRNA	Pyruvate kinase [Corchorus capsularis]	Pyruvate kinase, barrel domain	[G] KOG2323 Pyruvate kinase	Pyruvate kinase, cytosolic isozyme OS=Glycine max PE=2 SV=1	GO:0030955//potassium ion binding;GO:0000287//magnesium ion binding;GO:0004743//pyruvate kinase activity;GO:0016301//kinase activity
CL15346.Contig2_All	1233	415.7	421.37	410.2	28.14	28.48	25.92	3.90392	K06689//ubiquitin-conjugating enzyme E2 D [EC:2.3.2.23]+ko04141//Protein processing in endoplasmic reticulum+ko04120//Ubiquitin mediated proteolysis;K06689//ubiquitin-conjugating enzyme E2 D [EC:2.3.2.23]+ko04141//Protein processing in endoplasmic reticulum+ko04120//Ubiquitin mediated proteolysis;K06689//ubiquitin-conjugating enzyme E2 D [EC:2.3.2.23]+ko04141//Protein processing in endoplasmic re…	XM_004492525.2 PREDICTED: Cicer arietinum ubiquitin-conjugating enzyme E2 28 (LOC101504767), mRNA	ubiquitin-conjugation enzyme [Glycine max]	Ubiquitin-conjugating enzyme	[O] KOG0417 Ubiquitin-protein ligase	SUMO-conjugating enzyme UBC9 OS=Arabidopsis thaliana GN=UBC9 PE=1 SV=1	GO:0005524//ATP binding
CL8765.Contig1_All	1868	164.29	170.19	161.8	11.85	11.57	10.75	3.85125	K13407//fatty acid omega-hydroxylase [EC:1.14.-.-]+ko00073//Cutin, suberine and wax biosynthesis;K13407//fatty acid omega-hydroxylase [EC:1.14.-.-]+ko00073//Cutin, suberine and wax biosynthesis;K13407//fatty acid omega-hydroxylase [EC:1.14.-.-]+ko00073//Cutin, suberine and wax biosynthesis;K13407//fatty acid omega-hydroxylase [EC:1.14.-.-]+ko00073//Cutin, suberine and wax biosynthesis	XM_003553436.3 PREDICTED: Glycine max cytochrome P450 94A1-like (LOC100795308), mRNA	PREDICTED: cytochrome P450 94A1-like [Cicer arietinum]	Cytochrome P450	[QI] KOG0157 Cytochrome P450 CYP4/CYP19/CYP26 subfamilies	Cytochrome P450 94A1 OS=Vicia sativa GN=CYP94A1 PE=2 SV=2	GO:0016705//oxidoreductase activity, acting on paired donors, with incorporation or reduction of molecular oxygen;GO:0020037//heme binding;GO:0005506//iron ion binding;GO:0016021//integral component of membrane
CL4766.Contig1_All	1186	221.87	195.67	219.31	15.66	14.25	14.04	3.84271	K14306//nuclear pore complex protein Nup62+ko03013//RNA transport;K14306//nuclear pore complex protein Nup62+ko03013//RNA transport	CP023132.1 Lupinus angustiflorus cultivar Tanjil chromosome LG-20	PREDICTED: NDR1/HIN1-Like protein 3-like [Lupinus angustifolius] >OIW21792.1 hypothetical protein TanjilG_10908 [Lupinus angustifolius]	Late embryogenesis abundant protein	[M] TWOG0096 Xyloglucan endotransglycosylase	NDR1/HIN1-like protein 3 OS=Arabidopsis thaliana GN=NHL3 PE=1 SV=1	GO:0016021//integral component of membrane
CL2623.Contig2_All	1271	853.22	847.27	862.31	61.81	58.09	61.79	3.80514	K22376//E3 ubiquitin-protein ligase KCMF1 [EC:2.3.2.27];K22376//E3 ubiquitin-protein ligase KCMF1 [EC:2.3.2.27];K22376//E3 ubiquitin-protein ligase KCMF1 [EC:2.3.2.27];K22376//E3 ubiquitin-protein ligase KCMF1 [EC:2.3.2.27];K22376//E3 ubiquitin-protein ligase KCMF1 [EC:2.3.2.27]	XM_020356869.1 PREDICTED: Cajanus cajan protein DEHYDRATION-INDUCED 19 homolog 5-like (LOC109796989), transcript variant X1, mRNA	PREDICTED: uncharacterized protein LOC100801801 isoform X2 [Glycine max] >KHN10443.1 Protein DEHYDRATION-INDUCED 19 like 5 [Glycine soja] >KRH03850.1 hypothetical protein GLYMA_17G124400 [Glycine max]	Stress-induced protein Di19, C-terminal		Protein DEHYDRATION-INDUCED 19 homolog 6 OS=Oryza sativa subsp. japonica GN=DI19-6 PE=2 SV=1
Unigene31961_All	1187	160.5	158.2	154.09	11.82	11.26	10.43	3.80442	K03259//translation initiation factor 4E+ko03013//RNA transport;K03259//translation initiation factor 4E+ko03013//RNA transport;K03259//translation initiation factor 4E+ko03013//RNA transport;K03259//translation initiation factor 4E+ko03013//RNA transport	AK287238.1 Glycine max cDNA, clone: GMFL01-47-G20	hypothetical protein PHAVU_004G080900g [Phaseolus vulgaris] >ABU54819.1 cap-binding protein-like protein [Phaseolus vulgaris] >ABU54820.1 cap-binding protein-like protein [Phaseolus vulgaris] >ABU54821.1 cap-binding protein-like protein [Phaseolus vulgaris] >ABU54822.1 cap-binding protein-like protein [Phaseolus vulgaris] >ABU54823.1 cap-binding protein-like protein [Phaseolus vulgaris] >ABU54824…	Eukaryotic initiation factor 4E	[J] KOG1670 Translation initiation factor 4F, cap-binding subunit (eIF-4E) and related cap-binding proteins	Eukaryotic translation initiation factor NCBP OS=Triticum aestivum GN=NCBP PE=2 SV=1	GO:0003743//translation initiation factor activity;GO:0005737//cytoplasm
CL3248.Contig1_All	2112	163.92	181.93	173.64	10.21	13.93	13.06	3.79557	K12900//FUS-interacting serine-arginine-rich protein 1+ko03040//Spliceosome;K12900//FUS-interacting serine-arginine-rich protein 1+ko03040//Spliceosome	AP010569.1 Lotus japonicus genomic DNA, chromosome 6, clone: LjT34E13, TM1889, complete sequence	unknown [Lotus japonicus]	Proline-rich nuclear receptor coactivator	[AR] KOG2146 Splicing coactivator SRm160/300, subunit SRm160 (contains PWI domain)
CL11321.Contig5_All	1577	132.52	123.11	130.53	10.13	9.09	8.48	3.79037	K13945//LOB domain-containing protein 29;K21994//LOB domain-containing protein 18;K21994//LOB domain-containing protein 18	XM_007139088.1 Phaseolus vulgaris hypothetical protein (PHAVU_008G005500g) mRNA, complete cds	PREDICTED: LOB domain-containing protein 41-like [Cicer arietinum]	Protein of unknown function DUF260	[R] LSE0040 A Lateral organ boundaries domain (LOB)	LOB domain-containing protein 40 OS=Arabidopsis thaliana GN=LBD40 PE=2 SV=1
CL3126.Contig2_All	1490	210.92	208.5	222.76	14.3	17.59	15.07	3.76189	K06892//feruloyl-CoA ortho-hydroxylase [EC:1.14.11.-]+ko01110//Biosynthesis of secondary metabolites+ko00940//Phenylpropanoid biosynthesis;K06892//feruloyl-CoA ortho-hydroxylase [EC:1.14.11.-]+ko01110//Biosynthesis of secondary metabolites+ko00940//Phenylpropanoid biosynthesis;K05282//gibberellin-44 dioxygenase [EC:1.14.11.12]+ko00904//Diterpenoid biosynthesis+ko01100//Metabolic pathways+ko01110/…	XM_013611252.1 Medicago truncatula gibberellin 2-beta-dioxygenase mRNA	protein DMR6-LIKE OXYGENASE 2 [Arachis ipaensis]	non-haem dioxygenase in morphine synthesis N-terminal	[QR] KOG0143 Iron/ascorbate family oxidoreductases	1-aminocyclopropane-1-carboxylate oxidase homolog 11 OS=Arabidopsis thaliana GN=At5g59530 PE=2 SV=1	GO:0046872//metal ion binding;GO:0016491//oxidoreductase activity
Unigene31408_All	2566	380.31	397.48	379.8	29.84	27.53	28.93	3.73893		XM_020377373.1 PREDICTED: Cajanus cajan uncharacterized LOC109813220 (LOC109813220), transcript variant X1, mRNA	PREDICTED: uncharacterized protein LOC101499286 [Cicer arietinum]	Stress up-regulated Nod 19
CL13076.Contig23_All	2557	156.81	148.08	151.67	11.25	11.12	12.14	3.71883	K01568//pyruvate decarboxylase [EC:4.1.1.1]+ko00010//Glycolysis / Gluconeogenesis+ko01100//Metabolic pathways+ko01110//Biosynthesis of secondary metabolites;K01568//pyruvate decarboxylase [EC:4.1.1.1]+ko00010//Glycolysis / Gluconeogenesis+ko01100//Metabolic pathways+ko01110//Biosynthesis of secondary metabolites;K01568//pyruvate decarboxylase [EC:4.1.1.1]+ko00010//Glycolysis / Gluconeogenesis+ko0…	AY227204.1 Lotus corniculatus pyruvate decarboxylase 1 (Pdc1) mRNA, complete cds	pyruvate decarboxylase 1 [Lotus corniculatus]	Thiamine pyrophosphate enzyme, N-terminal TPP binding domain	[EH] KOG1184 Thiamine pyrophosphate-requiring enzyme	Pyruvate decarboxylase 2 OS=Arabidopsis thaliana GN=PDC2 PE=2 SV=1	GO:0000287//magnesium ion binding;GO:0016831//carboxy-lyase activity;GO:0030976//thiamine pyrophosphate binding
CL2493.Contig1_All	2084	271.45	275.36	272.95	19.5	21.22	22.45	3.68975	K01464//dihydropyrimidinase [EC:3.5.2.2]+ko00410//beta-Alanine metabolism+ko00770//Pantothenate and CoA biosynthesis+ko01100//Metabolic pathways+ko00240//Pyrimidine metabolism;K01464//dihydropyrimidinase [EC:3.5.2.2]+ko00410//beta-Alanine metabolism+ko00770//Pantothenate and CoA biosynthesis+ko01100//Metabolic pathways+ko00240//Pyrimidine metabolism;K01464//dihydropyrimidinase [EC:3.5.2.2]+ko0041…	AK243949.1 Glycine max cDNA, clone: GMFL01-01-L03	PREDICTED: dihydropyrimidinase [Cicer arietinum]	Amidohydrolase family	[F] KOG2584 Dihydroorotase and related enzymes	Dihydropyrimidinase OS=Arabidopsis thaliana GN=PYD2 PE=1 SV=1	GO:0016810//hydrolase activity, acting on carbon-nitrogen (but not peptide) bonds;GO:0005737//cytoplasm
Unigene39070_All	1412	1669.53	1688.67	1663.36	132.77	128.19	127.61	3.68005	K19891//glucan endo-1,3-beta-glucosidase 1/2/3 [EC:3.2.1.39]+ko00500//Starch and sucrose metabolism;K19891//glucan endo-1,3-beta-glucosidase 1/2/3 [EC:3.2.1.39]+ko00500//Starch and sucrose metabolism;K19891//glucan endo-1,3-beta-glucosidase 1/2/3 [EC:3.2.1.39]+ko00500//Starch and sucrose metabolism;K19891//glucan endo-1,3-beta-glucosidase 1/2/3 [EC:3.2.1.39]+ko00500//Starch and sucrose metabolism	XM_003521111.3 PREDICTED: Glycine max glucan endo-1,3-beta-glucosidase-like (LOC100795474), mRNA	PREDICTED: glucan endo-1,3-beta-glucosidase-like [Glycine max] >KRG95164.1 hypothetical protein GLYMA_19G134800 [Glycine max]	Glycosyl hydrolases family 17	[MVG] LSE0111 A beta-1, 3 glucanase	Glucan endo-1,3-beta-glucosidase OS=Glycine max PE=1 SV=1	GO:0030247//polysaccharide binding;GO:0005773//vacuole;GO:0042973//glucan endo-1,3-beta-D-glucosidase activity;GO:0004553//hydrolase activity, hydrolyzing O-glycosyl compounds;GO:0005618//cell wall;GO:0006952//defense response;GO:0005975//carbohydrate metabolic process;GO:0046658//anchored component of plasma membrane;GO:0008810//cellulase activity
Unigene42519_All	524	293.31	345.91	339.34	20.47	26.76	27.48	3.67631	K12121//phytochrome B+ko04712//Circadian rhythm - plant;K02184//formin 2;K01180//endo-1,3(4)-beta-glucanase [EC:3.2.1.6];K20547//basic endochitinase B [EC:3.2.1.14]+ko04016//MAPK signaling pathway - plant+ko00520//Amino sugar and nucleotide sugar metabolism+ko01100//Metabolic pathways	XM_008781766.1 PREDICTED: Phoenix dactylifera glycine-rich cell wall structural protein-like (LOC103699762), partial mRNA	transmembrane protein, putative [Medicago truncatula] >AES64979.1 transmembrane protein, putative [Medicago truncatula]	Uncharacterised protein family (UPF0041)	[M] LSE0601 A Pollen extensin-like protein (Pex)	Glycine-rich cell wall structural protein OS=Arabidopsis thaliana GN=At3g17050 PE=3 SV=2	GO:0016021//integral component of membrane
CL4590.Contig2_All	888	177.8	174.65	168.51	13.41	13.47	13.67	3.66405	K11855//ubiquitin carboxyl-terminal hydrolase 36/42 [EC:3.4.19.12]	XM_003549858.3 PREDICTED: Glycine max 14 kDa proline-rich protein DC2.15-like (LOC100801451), mRNA	hypothetical protein PHAVU_003G218900g [Phaseolus vulgaris] >ESW27635.1 hypothetical protein PHAVU_003G218900g [Phaseolus vulgaris]	Hydrophobic seed protein	[R] LSE0121 A AAI domain	14 kDa proline-rich protein DC2.15 OS=Daucus carota PE=2 SV=1
CL8402.Contig4_All	1921	237.73	228.94	233.63	19.01	18.17	18.25	3.65035	K01051//pectinesterase [EC:3.1.1.11]+ko00040//Pentose and glucuronate interconversions+ko01100//Metabolic pathways;K01051//pectinesterase [EC:3.1.1.11]+ko00040//Pentose and glucuronate interconversions+ko01100//Metabolic pathways;K01051//pectinesterase [EC:3.1.1.11]+ko00040//Pentose and glucuronate interconversions+ko01100//Metabolic pathways;K01051//pectinesterase [EC:3.1.1.11]+ko00040//Pentose …	AJ441325.1 Sesbania rostrata mRNA for pectin methylesterase (pme1 gene)	pectin methylesterase [Sesbania rostrata]	Pectinesterase	[M] LSE0024 A Pectinesterase	Pectinesterase 2.1 OS=Solanum lycopersicum GN=PME2.1 PE=2 SV=2	GO:0045330//aspartyl esterase activity;GO:0030599//pectinesterase activity;GO:0005618//cell wall;GO:0045490//pectin catabolic process;GO:0005576//extracellular region;GO:0016021//integral component of membrane;GO:0004857//enzyme inhibitor activity;GO:0042545//cell wall modification
Unigene12420_All	2597	446.34	452.99	454.13	37.52	33.39	37.05	3.64139	K14494//DELLA protein+ko04075//Plant hormone signal transduction;K14494//DELLA protein+ko04075//Plant hormone signal transduction;K14494//DELLA protein+ko04075//Plant hormone signal transduction;K14494//DELLA protein+ko04075//Plant hormone signal transduction;K14777//ATP-dependent RNA helicase DDX47/RRP3 [EC:3.6.4.13]	XM_004487573.2 PREDICTED: Cicer arietinum scarecrow-like protein 21 (LOC101491796), mRNA	PREDICTED: scarecrow-like protein 21 [Cicer arietinum]	GRAS domain family	[TK] LSE0487 A Gibberellin response modulator/Predicted transcription factor	Chitin-inducible gibberellin-responsive protein 2 OS=Oryza sativa subsp. japonica GN=CIGR2 PE=2 SV=1	GO:0006355//regulation of transcription, DNA-templated;GO:0006351//transcription, DNA-templated
Unigene38346_All	1286	366.3	372.87	377.33	29.64	30.19	28.93	3.63998	K10990//RecQ-mediated genome instability protein 1;K10904//TIMELESS-interacting protein;K12183//ESCRT-I complex subunit TSG101+ko04144//Endocytosis	XM_006600074.2 PREDICTED: Glycine max uncharacterized LOC100500016 (LOC100500016), transcript variant X1, mRNA	PREDICTED: 14 kDa proline-rich protein DC2.15-like isoform X1 [Pyrus x bretschneideri]	Hydrophobic seed protein	[R] LSE0121 A AAI domain	pEARLI1-like lipid transfer protein 2 OS=Arabidopsis thaliana GN=At4g12490 PE=2 SV=1
CL9234.Contig3_All	2290	245.78	205.62	247.44	18.29	18.6	18.98	3.63724	K09286//EREBP-like factor;K09286//EREBP-like factor;K09286//EREBP-like factor;K09286//EREBP-like factor	JX046822.1 Callerya speciosa microsatellite Ndl_004 sequence	PREDICTED: ethylene-responsive transcription factor 4 [Vigna radiata var. radiata]	AP2 domain	[K] LSE0301 A AP2 domain transcription factor	Ethylene-responsive transcription factor 4 OS=Nicotiana tabacum GN=ERF4 PE=1 SV=1	GO:0003677//DNA binding;GO:0005634//nucleus;GO:0006351//transcription, DNA-templated;GO:0003700//DNA binding transcription factor activity
Unigene42179_All	872	161.62	157.28	165.31	12.41	13.1	13.5	3.61387	K21894//cytoglobin;K21894//cytoglobin;K21894//cytoglobin;K21894//cytoglobin;K21894//cytoglobin	XM_006590849.2 PREDICTED: Glycine max non-symbiotic hemoglobin 1 (LOC102661758), mRNA	PREDICTED: uncharacterized protein LOC101500782 [Cicer arietinum]	Globin	[R] LSE0500 A Non-symbiotic hemoglobin	Non-symbiotic hemoglobin 1 OS=Medicago sativa GN=MHB1 PE=2 SV=1	GO:0046872//metal ion binding;GO:0020037//heme binding;GO:0005344//oxygen carrier activity;GO:0019825//oxygen binding
CL6414.Contig1_All	2237	145.9	139.83	141.45	12.47	11.35	10.9	3.61309	K22683//aspartyl protease family protein [EC:3.4.23.-];K22683//aspartyl protease family protein [EC:3.4.23.-];K22683//aspartyl protease family protein [EC:3.4.23.-]	XM_007144560.1 Phaseolus vulgaris hypothetical protein (PHAVU_007G170900g) mRNA, complete cds	PREDICTED: basic 7S globulin-like [Lupinus angustifolius] >OIV91321.1 hypothetical protein TanjilG_01939 [Lupinus angustifolius]	Xylanase inhibitor C-terminal	[O] KOG1339 Aspartyl protease	Basic 7S globulin 2 OS=Glycine max PE=1 SV=1	GO:0004190//aspartic-type endopeptidase activity
CL5203.Contig2_All	3635	312.37	300.69	303.35	27.21	23.92	23.56	3.61179	K00924//kinase [EC:2.7.1.-];K00924//kinase [EC:2.7.1.-];K00924//kinase [EC:2.7.1.-];K00924//kinase [EC:2.7.1.-];K00924//kinase [EC:2.7.1.-]	XM_003526471.3 PREDICTED: Glycine max receptor-like protein kinase HAIKU2 (LOC100809356), mRNA	PREDICTED: receptor-like protein kinase HAIKU2 [Glycine max] >KRH62142.1 hypothetical protein GLYMA_04G088800 [Glycine max]	Protein kinase domain	[T] LSE0002 A Receptor protein kinase containing LRR repeats	Receptor-like protein kinase HAIKU2 OS=Arabidopsis thaliana GN=IKU2 PE=1 SV=1	GO:0004674//protein serine/threonine kinase activity;GO:0005524//ATP binding;GO:0016021//integral component of membrane
Unigene45007_All	1156	350.21	404.03	334.48	31.04	27.62	29.82	3.60694	K10955//mucin-2;K05747//Wiskott-Aldrich syndrome protein+ko04144//Endocytosis;K03006//DNA-directed RNA polymerase II subunit RPB1 [EC:2.7.7.6]+ko03020//RNA polymerase;K03006//DNA-directed RNA polymerase II subunit RPB1 [EC:2.7.7.6]+ko03020//RNA polymerase	XM_004496167.2 PREDICTED: Cicer arietinum extensin-1-like (LOC101500207), mRNA	extensin-3-like [Cajanus cajan]	Extensin-like region	[M] LSE0120 A Extensin and related proteins	Extensin-3 OS=Arabidopsis thaliana GN=EXT3 PE=1 SV=3
CL6486.Contig1_All	1384	147.56	148.64	149.58	13.43	12.15	10.9	3.5987	K12842//U2-associated protein SR140+ko03040//Spliceosome	XM_003548567.3 PREDICTED: Glycine max uncharacterized LOC100792423 (LOC100792423), mRNA	PREDICTED: uncharacterized protein LOC101506480 [Cicer arietinum]	Uncharacterized conserved protein (DUF2358)	[TZ] KOG2546 Abl interactor ABI-1, contains SH3 domain
CL9493.Contig2_All	1498	246.34	238.73	232.12	20.33	19.9	20.91	3.54091	K03327//multidrug resistance protein, MATE family	AC187645.7 Glycine max clone gmp1-49d18, complete sequence	DUF4228 domain protein [Medicago truncatula] >AES62821.1 DUF4228 domain protein [Medicago truncatula] >AFK37909.1 unknown [Medicago truncatula]	Domain of unknown function (DUF4228)	[S] LSE0357 A Uncharacterized protein
Unigene24275_All	958	139.21	143.07	134.8	11.82	10.82	12.99	3.53228	K00384//thioredoxin reductase (NADPH) [EC:1.8.1.9]+ko00450//Selenocompound metabolism;K15025//probable RNA-binding protein EIF1AD	XM_019565306.1 PREDICTED: Lupinus angustifolius germin-like protein subfamily 1 member 7 (LOC109331022), mRNA	germin family protein [Medicago truncatula] >AES61155.1 germin family protein [Medicago truncatula] >AFK44678.1 unknown [Medicago truncatula]	Cupin	[V] LSE0346 A Germin/oxalate oxidase	Germin-like protein subfamily 1 member 7 OS=Arabidopsis thaliana GN=At3g05950 PE=2 SV=1	GO:0045735//nutrient reservoir activity;GO:0005618//cell wall;GO:0005576//extracellular region;GO:0030145//manganese ion binding
CL15346.Contig4_All	1338	141.72	153.11	134.45	13.12	11.11	12.75	3.5249	K06689//ubiquitin-conjugating enzyme E2 D [EC:2.3.2.23]+ko04141//Protein processing in endoplasmic reticulum+ko04120//Ubiquitin mediated proteolysis;K06689//ubiquitin-conjugating enzyme E2 D [EC:2.3.2.23]+ko04141//Protein processing in endoplasmic reticulum+ko04120//Ubiquitin mediated proteolysis;K06689//ubiquitin-conjugating enzyme E2 D [EC:2.3.2.23]+ko04141//Protein processing in endoplasmic re…	XM_020371187.1 PREDICTED: Cajanus cajan ubiquitin-conjugating enzyme E2 28 (LOC109808270), mRNA	hypothetical protein B456_005G003200 [Gossypium raimondii]	Ubiquitin-conjugating enzyme	[O] KOG0417 Ubiquitin-protein ligase	Ubiquitin-conjugating enzyme E2 8 OS=Arabidopsis thaliana GN=UBC8 PE=1 SV=1
CL3915.Contig1_All	2178	273.38	287.52	271.11	23.42	26.93	22.25	3.51042		XM_004488412.2 PREDICTED: Cicer arietinum uncharacterized LOC101501423 (LOC101501423), mRNA	hypothetical protein PHAVU_009G210800g [Phaseolus vulgaris] >ESW10453.1 hypothetical protein PHAVU_009G210800g [Phaseolus vulgaris]	Wnt and FGF inhibitory regulator			GO:0016021//integral component of membrane
CL12273.Contig2_All	1016	254.09	245.75	245.36	22.34	21.82	20.76	3.50436		XM_004495856.2 PREDICTED: Cicer arietinum transmembrane protein 205 (LOC101506401), mRNA	PREDICTED: transmembrane protein 205 [Cicer arietinum]	Domain of unknown function (DUF4149)	[S] KOG2886 Uncharacterized conserved protein		GO:0005783//endoplasmic reticulum;GO:0016021//integral component of membrane
Unigene45795_All	1053	253.69	270.48	249.48	21.94	24.36	21.23	3.50192		BT091888.1 Soybean clone JCVI-FLGm-9E13 unknown mRNA	unknown [Glycine max]	C2 domain		BON1-associated protein 2 OS=Arabidopsis thaliana GN=BAP2 PE=1 SV=1
CL8004.Contig5_All	2074	534.3	536.2	536.67	50.3	45.5	48.2	3.47212	K09286//EREBP-like factor;K09286//EREBP-like factor;K09286//EREBP-like factor;K09286//EREBP-like factor	GU573848.1 Caragana korshinskii DREB2 mRNA, complete cds	DREB2 [Caragana korshinskii]	AP2 domain	[K] LSE0301 A AP2 domain transcription factor	Ethylene-responsive transcription factor RAP2-4 OS=Arabidopsis thaliana GN=RAP2-4 PE=1 SV=1
Unigene12578_All	2535	156.98	165.23	157.58	14.44	13.61	15	3.47179	K14494//DELLA protein+ko04075//Plant hormone signal transduction;K14494//DELLA protein+ko04075//Plant hormone signal transduction;K14494//DELLA protein+ko04075//Plant hormone signal transduction;K14494//DELLA protein+ko04075//Plant hormone signal transduction;K14494//DELLA protein+ko04075//Plant hormone signal transduction	AP010408.1 Lotus japonicus genomic DNA, chromosome 4, clone: LjT31P09, TM1330, complete sequence	PREDICTED: scarecrow-like protein 13 [Cicer arietinum]	GRAS domain family	[TK] LSE0487 A Gibberellin response modulator/Predicted transcription factor	Scarecrow-like protein 13 OS=Arabidopsis thaliana GN=SCL13 PE=2 SV=2	GO:0005634//nucleus;GO:0006355//regulation of transcription, DNA-templated;GO:0043565//sequence-specific DNA binding;GO:0006351//transcription, DNA-templated;GO:0003700//DNA binding transcription factor activity
Unigene42537_All	1628	169.83	171.24	167.44	15.11	15.85	15.14	3.45284	K14574//ribosome maturation protein SDO1+ko03008//Ribosome biogenesis in eukaryotes;K14574//ribosome maturation protein SDO1+ko03008//Ribosome biogenesis in eukaryotes;K14574//ribosome maturation protein SDO1+ko03008//Ribosome biogenesis in eukaryotes;K14574//ribosome maturation protein SDO1+ko03008//Ribosome biogenesis in eukaryotes	XM_020382257.1 PREDICTED: Cajanus cajan ribosome maturation protein SBDS (LOC109817060), mRNA	PREDICTED: ribosome maturation protein SBDS [Cicer arietinum]	Shwachman-Bodian-Diamond syndrome (SBDS) protein	[J] KOG2917 Predicted exosome subunit		GO:0046872//metal ion binding;GO:0042256//mature ribosome assembly;GO:0003676//nucleic acid binding
CL721.Contig9_All	3009	115.17	111.21	107.03	10.35	9.4	10.58	3.45254	K13424//WRKY transcription factor 33+ko04016//MAPK signaling pathway - plant+ko04626//Plant-pathogen interaction;K13424//WRKY transcription factor 33+ko04016//MAPK signaling pathway - plant+ko04626//Plant-pathogen interaction;K13424//WRKY transcription factor 33+ko04016//MAPK signaling pathway - plant+ko04626//Plant-pathogen interaction;K13424//WRKY transcription factor 33+ko04016//MAPK signaling…	XM_020370668.1 PREDICTED: Cajanus cajan WRKY transcription factor WRKY24-like (LOC109807933), mRNA	WRKY transcription factor WRKY24-like [Cajanus cajan] >KYP72936.1 putative WRKY transcription factor 33 [Cajanus cajan]	WRKY DNA -binding domain	[KT] LSE0036 A WRKY superfamily transcription factors	WRKY transcription factor WRKY24 OS=Oryza sativa subsp. indica GN=WRKY24 PE=2 SV=1	GO:0005634//nucleus;GO:0043565//sequence-specific DNA binding;GO:0006351//transcription, DNA-templated;GO:0003700//DNA binding transcription factor activity
CL3126.Contig5_All	1437	2050.4	2132.63	2077.76	188.09	187.56	191.81	3.45213	K05278//flavonol synthase [EC:1.14.20.6]+ko01100//Metabolic pathways+ko01110//Biosynthesis of secondary metabolites+ko00941//Flavonoid biosynthesis;K05278//flavonol synthase [EC:1.14.20.6]+ko01100//Metabolic pathways+ko01110//Biosynthesis of secondary metabolites+ko00941//Flavonoid biosynthesis;K05278//flavonol synthase [EC:1.14.20.6]+ko01100//Metabolic pathways+ko01110//Biosynthesis of secondary…	XM_013611252.1 Medicago truncatula gibberellin 2-beta-dioxygenase mRNA	hypothetical protein TSUD_16050 [Trifolium subterraneum]	non-haem dioxygenase in morphine synthesis N-terminal	[QR] KOG0143 Iron/ascorbate family oxidoreductases	Protein DMR6-LIKE OXYGENASE 1 OS=Arabidopsis thaliana GN=DLO1 PE=1 SV=1	GO:0046872//metal ion binding;GO:0016491//oxidoreductase activity
CL7184.Contig1_All	1681	316.47	306.06	312.08	27.54	27.97	29.33	3.4513	K08869//aarF domain-containing kinase	XM_007155310.1 Phaseolus vulgaris hypothetical protein (PHAVU_003G195700g) mRNA, complete cds	MYB-like transcription factor family protein [Medicago truncatula] >KEH31875.1 MYB-like transcription factor family protein [Medicago truncatula]	Myb-like DNA-binding domain	[K] LSE0160 A Myb family transcription factor	Transcription factor MYB1R1 OS=Solanum tuberosum PE=2 SV=1	GO:0003677//DNA binding;GO:0005634//nucleus;GO:0006355//regulation of transcription, DNA-templated;GO:0006351//transcription, DNA-templated
CL13076.Contig15_All	2580	220.08	202.72	196.91	20.5	16.67	19.26	3.4503	K01568//pyruvate decarboxylase [EC:4.1.1.1]+ko00010//Glycolysis / Gluconeogenesis+ko01100//Metabolic pathways+ko01110//Biosynthesis of secondary metabolites;K01568//pyruvate decarboxylase [EC:4.1.1.1]+ko00010//Glycolysis / Gluconeogenesis+ko01100//Metabolic pathways+ko01110//Biosynthesis of secondary metabolites;K01568//pyruvate decarboxylase [EC:4.1.1.1]+ko00010//Glycolysis / Gluconeogenesis+ko0…	XM_020384367.1 PREDICTED: Cajanus cajan pyruvate decarboxylase 2-like (LOC109818838), mRNA	pyruvate decarboxylase 2 isoform X1 [Arachis duranensis]	Thiamine pyrophosphate enzyme, N-terminal TPP binding domain	[EH] KOG1184 Thiamine pyrophosphate-requiring enzyme	Pyruvate decarboxylase 2 OS=Arabidopsis thaliana GN=PDC2 PE=2 SV=1	GO:0000287//magnesium ion binding;GO:0016831//carboxy-lyase activity;GO:0030976//thiamine pyrophosphate binding
Unigene31402_All	1953	114.56	111.69	109.8	11.03	10.15	9.47	3.44589		XM_020377374.1 PREDICTED: Cajanus cajan uncharacterized LOC109813220 (LOC109813220), transcript variant X2, mRNA	PREDICTED: uncharacterized protein LOC101499286 [Cicer arietinum]	Stress up-regulated Nod 19
CL11857.Contig1_All	819	773.26	701.92	738.48	67.56	64.96	68.35	3.44147	K03006//DNA-directed RNA polymerase II subunit RPB1 [EC:2.7.7.6]+ko03020//RNA polymerase;K03006//DNA-directed RNA polymerase II subunit RPB1 [EC:2.7.7.6]+ko03020//RNA polymerase;K10799//tankyrase [EC:2.4.2.30];K18749//protein LSM14	BT135056.1 Lotus japonicus clone JCVI-FLLj-9O17 unknown mRNA	hypothetical protein PHAVU_006G204100g [Phaseolus vulgaris] >ESW20379.1 hypothetical protein PHAVU_006G204100g [Phaseolus vulgaris]	RNA polymerase I-specific transcription-initiation factor	[M] LSE0601 A Pollen extensin-like protein (Pex)	Classical arabinogalactan protein 1 OS=Arabidopsis thaliana GN=AGP1 PE=2 SV=2
CL11424.Contig9_All	1634	405.97	437.71	416.5	39.22	39.26	39.1	3.41165	K17506//protein phosphatase 1L [EC:3.1.3.16];K17506//protein phosphatase 1L [EC:3.1.3.16];K17506//protein phosphatase 1L [EC:3.1.3.16];K17506//protein phosphatase 1L [EC:3.1.3.16];K17506//protein phosphatase 1L [EC:3.1.3.16]	AK336489.1 Lotus japonicus cDNA, clone: LjFL1-006-CA12, HTC	PREDICTED: probable protein phosphatase 2C 25 [Glycine max] >KHN46142.1 Hypothetical protein glysoja_022784 [Glycine soja] >KRH72705.1 hypothetical protein GLYMA_02G228200 [Glycine max]	Protein phosphatase 2C	[T] KOG0698 Serine/threonine protein phosphatase	Probable protein phosphatase 2C 25 OS=Arabidopsis thaliana GN=At2g30020 PE=1 SV=1	GO:0046872//metal ion binding;GO:0004722//protein serine/threonine phosphatase activity
CL6623.Contig3_All	577	412.75	398.74	402.64	36.96	36.16	39.49	3.40047	K03009//DNA-directed RNA polymerases I, II, and III subunit RPABC4+ko03020//RNA polymerase;K03009//DNA-directed RNA polymerases I, II, and III subunit RPABC4+ko03020//RNA polymerase;K03009//DNA-directed RNA polymerases I, II, and III subunit RPABC4+ko03020//RNA polymerase;K03009//DNA-directed RNA polymerases I, II, and III subunit RPABC4+ko03020//RNA polymerase;K03009//DNA-directed RNA polymerase…	XM_020357041.1 PREDICTED: Cajanus cajan DNA-directed RNA polymerases II, IV and V subunit 12 (LOC109797120), mRNA	PREDICTED: DNA-directed RNA polymerases II, IV and V subunit 12 [Glycine max] >XP_003548293.1 PREDICTED: DNA-directed RNA polymerases II, IV and V subunit 12 [Glycine max] >XP_006448405.1 hypothetical protein CICLE_v10017429mg [Citrus clementina] >XP_007152540.1 hypothetical protein PHAVU_004G138700g [Phaseolus vulgaris] >XP_010265372.1 PREDICTED: DNA-directed RNA polymerases II, IV and V subunit…		[K] KOG3507 DNA-directed RNA polymerase, subunit RPB7.0	DNA-directed RNA polymerases II, IV and V subunit 12 OS=Arabidopsis thaliana GN=NRPB12 PE=1 SV=1	GO:0005665//DNA-directed RNA polymerase II, core complex;GO:0003677//DNA binding;GO:0006360//transcription from RNA polymerase I promoter;GO:0006351//transcription, DNA-templated;GO:0005666//DNA-directed RNA polymerase III complex;GO:0006366//transcription from RNA polymerase II promoter;GO:0003899//DNA-directed 5'-3' RNA polymerase activity;GO:0005736//DNA-directed RNA polymerase I complex;GO:00…
CL5323.Contig2_All	2532	1097.95	1086.03	1069.19	108.15	98.69	104.24	3.37958	K08867//WNK lysine deficient protein kinase [EC:2.7.11.1];K20553//5'-3' exoribonuclease 4 [EC:3.1.13.-]+ko04016//MAPK signaling pathway - plant;K20553//5'-3' exoribonuclease 4 [EC:3.1.13.-]+ko04016//MAPK signaling pathway - plant;K20553//5'-3' exoribonuclease 4 [EC:3.1.13.-]+ko04016//MAPK signaling pathway - plant;K20553//5'-3' exoribonuclease 4 [EC:3.1.13.-]+ko04016//MAPK signaling pathway - pla…	XM_003536485.3 PREDICTED: Glycine max FRIGIDA-like protein 4a (LOC100779694), mRNA	PREDICTED: FRIGIDA-like protein 4a [Vigna radiata var. radiata]	Frigida-like protein	[T] KOG1187 Serine/threonine protein kinase	FRIGIDA-like protein 4a OS=Arabidopsis thaliana GN=FRL4A PE=2 SV=1	GO:0009908//flower development;GO:0030154//cell differentiation
Unigene17966_All	1285	484.11	483.03	487.03	48.77	44.74	45.75	3.37143	K00020//3-hydroxyisobutyrate dehydrogenase [EC:1.1.1.31]+ko00280//Valine, leucine and isoleucine degradation+ko01100//Metabolic pathways;K14299//nucleoporin SEH1+ko03013//RNA transport	XM_003526526.3 PREDICTED: Glycine max protein EXORDIUM-like (LOC100793598), mRNA	hypothetical protein TSUD_415820 [Trifolium subterraneum]	Phosphate-induced protein 1 conserved region		Protein EXORDIUM OS=Arabidopsis thaliana GN=EXO PE=2 SV=1
Unigene35491_All	1402	255.48	266.88	259.34	25.48	26.12	23.65	3.36471	K04733//interleukin-1 receptor-associated kinase 4 [EC:2.7.11.1];K18626//trichohyalin;K19996//phosphatidylinositol transfer protein SFH5;K17046//protein DEK	XM_019609173.1 PREDICTED: Lupinus angustifolius heavy metal-associated isoprenylated plant protein 7-like (LOC109363018), mRNA	PREDICTED: caldesmon isoform X2 [Cicer arietinum]	Heavy-metal-associated domain	[P] KOG1603 Copper chaperone	Heavy metal-associated isoprenylated plant protein 7 OS=Arabidopsis thaliana GN=HIPP07 PE=1 SV=1	GO:0046872//metal ion binding;GO:0030001//metal ion transport
CL12936.Contig1_All	824	123.61	121.17	121.59	11.77	11.24	12.41	3.3503		XM_020366248.1 PREDICTED: Cajanus cajan dormancy-associated protein homolog 3-like (LOC109804415), transcript variant X2, mRNA	PREDICTED: uncharacterized protein LOC106772045 isoform X1 [Vigna radiata var. radiata]	Dormancy/auxin associated protein		Dormancy-associated protein homolog 3 OS=Arabidopsis thaliana GN=At1g56220 PE=1 SV=1
CL6019.Contig9_All	911	26459.1	25834.8	27567	2540.46	2610.94	2617.07	3.34322		XM_020385060.1 PREDICTED: Cajanus cajan defensin-like protein (LOC109819353), mRNA	defensin [Phaseolus vulgaris]			Defensin-like protein OS=Vigna unguiculata PE=3 SV=1	GO:0006952//defense response
CL9625.Contig2_All	1665	363.87	390.73	358.38	36.65	36.43	35.88	3.34256	K16040//trans-resveratrol di-O-methyltransferase [EC:2.1.1.240]+ko00945//Stilbenoid, diarylheptanoid and gingerol biosynthesis;K16040//trans-resveratrol di-O-methyltransferase [EC:2.1.1.240]+ko00945//Stilbenoid, diarylheptanoid and gingerol biosynthesis;K16040//trans-resveratrol di-O-methyltransferase [EC:2.1.1.240]+ko00945//Stilbenoid, diarylheptanoid and gingerol biosynthesis;K16040//trans-resv…	XM_003556994.3 PREDICTED: Glycine max trans-resveratrol di-O-methyltransferase-like (LOC100781008), mRNA	PREDICTED: trans-resveratrol di-O-methyltransferase-like [Glycine max] >KRH17137.1 hypothetical protein GLYMA_14G201100 [Glycine max]	O-methyltransferase	[R] KOG3178 Hydroxyindole-O-methyltransferase and related SAM-dependent methyltransferases	Probable O-methyltransferase 3 OS=Humulus lupulus GN=OMT3 PE=2 SV=1	GO:0008757//S-adenosylmethionine-dependent methyltransferase activity;GO:0008171//O-methyltransferase activity;GO:0019438//aromatic compound biosynthetic process;GO:0046983//protein dimerization activity
CL515.Contig2_All	1092	242.18	247.12	237.1	25.18	23.65	22.58	3.33126	K07766//diphosphoinositol-polyphosphate diphosphatase [EC:3.6.1.52];K07766//diphosphoinositol-polyphosphate diphosphatase [EC:3.6.1.52];K07766//diphosphoinositol-polyphosphate diphosphatase [EC:3.6.1.52];K07766//diphosphoinositol-polyphosphate diphosphatase [EC:3.6.1.52];K07766//diphosphoinositol-polyphosphate diphosphatase [EC:3.6.1.52]	XM_020349647.1 PREDICTED: Cajanus cajan nudix hydrolase 18, mitochondrial-like (LOC109790488), mRNA	PREDICTED: nudix hydrolase 18, mitochondrial [Glycine max] >ACU16174.1 unknown, partial [Glycine max] >KHN43646.1 Nudix hydrolase 4 [Glycine soja] >KRH39035.1 hypothetical protein GLYMA_09G173400 [Glycine max]	NUDIX domain	[T] KOG2839 Diadenosine and diphosphoinositol polyphosphate phosphohydrolase	Nudix hydrolase 18, mitochondrial OS=Arabidopsis thaliana GN=NUDT18 PE=2 SV=1	GO:0005634//nucleus;GO:0016787//hydrolase activity;GO:0016818//hydrolase activity, acting on acid anhydrides, in phosphorus-containing anhydrides;GO:0005737//cytoplasm
Unigene27945_All	1355	793.56	790.98	791.64	82.2	76.62	77.06	3.32021	K00020//3-hydroxyisobutyrate dehydrogenase [EC:1.1.1.31]+ko00280//Valine, leucine and isoleucine degradation+ko01100//Metabolic pathways;K14299//nucleoporin SEH1+ko03013//RNA transport	CP023123.1 Lupinus angustiflorus cultivar Tanjil chromosome LG-11	PREDICTED: protein EXORDIUM-like [Cicer arietinum]	Phosphate-induced protein 1 conserved region	[T] KOG1187 Serine/threonine protein kinase	Protein EXORDIUM OS=Arabidopsis thaliana GN=EXO PE=2 SV=1
CL14329.Contig2_All	1039	157	149.18	151.16	16.19	15.21	14.75	3.29251	K11275//histone H1/5;K11275//histone H1/5;K11275//histone H1/5;K11275//histone H1/5;K11275//histone H1/5	XM_020361921.1 PREDICTED: Cajanus cajan histone H1-like (LOC109800977), mRNA	Histone H1 [Cajanus cajan]	linker histone H1 and H5 family	[B] KOG4012 Histone H1	Histone H1 OS=Solanum pennellii PE=2 SV=1	GO:0003677//DNA binding;GO:0005634//nucleus;GO:0006334//nucleosome assembly;GO:0000786//nucleosome
CL9493.Contig1_All	1082	168.11	167.4	162.79	16.13	18.4	15.82	3.29102	K03327//multidrug resistance protein, MATE family	XM_003536595.3 PREDICTED: Glycine max uncharacterized LOC100794402 (LOC100794402), mRNA	DUF4228 domain protein [Medicago truncatula] >AES62821.1 DUF4228 domain protein [Medicago truncatula] >AFK37909.1 unknown [Medicago truncatula]	Domain of unknown function (DUF4228)	[S] LSE0357 A Uncharacterized protein
Unigene31404_All	2562	197.69	208.65	196.16	19.58	21.11	20.75	3.28718		XM_020377374.1 PREDICTED: Cajanus cajan uncharacterized LOC109813220 (LOC109813220), transcript variant X2, mRNA	PREDICTED: uncharacterized protein LOC101499286 [Cicer arietinum]	Stress up-regulated Nod 19
CL11138.Contig6_All	2997	105.16	109.12	109.42	10.61	11.33	11.17	3.28334	K03327//multidrug resistance protein, MATE family;K03327//multidrug resistance protein, MATE family;K03327//multidrug resistance protein, MATE family;K03327//multidrug resistance protein, MATE family	XM_003534102.3 PREDICTED: Glycine max protein DETOXIFICATION 16-like (LOC100815319), mRNA	Protein TRANSPARENT TESTA 12 [Cajanus cajan]	MatE	[R] KOG1347 Uncharacterized membrane protein, predicted efflux pump	Protein DETOXIFICATION 16 OS=Arabidopsis thaliana GN=DTX16 PE=2 SV=1	GO:0016021//integral component of membrane;GO:0015238//drug transmembrane transporter activity;GO:0015297//antiporter activity
CL9678.Contig1_All	1809	297.19	274.84	288.4	30.72	29.93	27.3	3.28062	K04422//mitogen-activated protein kinase kinase kinase 13 [EC:2.7.11.25];K04422//mitogen-activated protein kinase kinase kinase 13 [EC:2.7.11.25]	AK338351.1 Lotus japonicus cDNA, clone: LjFL2-018-BH01, HTC	hypothetical protein TSUD_84580 [Trifolium subterraneum]	PB1 domain	[R] LSE0156 A PB1 domain
Unigene93_All	1670	150.74	136.16	141.42	15.62	14.92	13.24	3.28007	K09422//transcription factor MYB, plant;K09422//transcription factor MYB, plant;K09422//transcription factor MYB, plant;K09422//transcription factor MYB, plant	XM_007155825.1 Phaseolus vulgaris hypothetical protein (PHAVU_003G240200g) mRNA, complete cds	hypothetical protein PHAVU_003G240200g [Phaseolus vulgaris] >ESW27881.1 hypothetical protein PHAVU_003G240200g [Phaseolus vulgaris]	Myb-like DNA-binding domain	[K] KOG0048 Transcription factor, Myb superfamily	Transcription factor MYB44 OS=Arabidopsis thaliana GN=MYB44 PE=1 SV=1	GO:0003677//DNA binding
CL10397.Contig1_All	1054	137.57	147.38	139.35	14.25	14.45	15.38	3.25123		XM_004505116.2 PREDICTED: Cicer arietinum uncharacterized LOC101514167 (LOC101514167), mRNA	CCG-binding protein 1 [Cajanus cajan] >KYP49820.1 hypothetical protein KK1_028416 [Cajanus cajan]			CCG-binding protein 1 OS=Arabidopsis thaliana GN=MEE14 PE=1 SV=1
Unigene11036_All	2071	121.5	119.87	121.15	13.36	13.4	11.33	3.24205	K13425//WRKY transcription factor 22+ko04016//MAPK signaling pathway - plant+ko04626//Plant-pathogen interaction;K13425//WRKY transcription factor 22+ko04016//MAPK signaling pathway - plant+ko04626//Plant-pathogen interaction;K13425//WRKY transcription factor 22+ko04016//MAPK signaling pathway - plant+ko04626//Plant-pathogen interaction;K13425//WRKY transcription factor 22+ko04016//MAPK signaling…	XM_007154627.1 Phaseolus vulgaris hypothetical protein (PHAVU_003G139500g) mRNA, complete cds	WRKY family transcription factor [Medicago truncatula] >ACD40315.1 WRKY transcription factor WRKY100577 [Medicago truncatula] >AES92217.1 WRKY family transcription factor [Medicago truncatula]	Plant zinc cluster domain	[KT] LSE0036 A WRKY superfamily transcription factors	WRKY transcription factor WRKY51 OS=Oryza sativa subsp. japonica GN=WRKY51 PE=1 SV=1	GO:0005634//nucleus;GO:0009938//negative regulation of gibberellic acid mediated signaling pathway;GO:0006351//transcription, DNA-templated;GO:0009739//response to gibberellin;GO:0009737//response to abscisic acid;GO:1990841//promoter-specific chromatin binding;GO:0043565//sequence-specific DNA binding;GO:0003700//DNA binding transcription factor activity
CL4167.Contig2_All	1021	215.03	202.74	212.38	23.78	21.26	21.15	3.23463	K09286//EREBP-like factor;K09286//EREBP-like factor;K09286//EREBP-like factor;K09286//EREBP-like factor;K09286//EREBP-like factor	CP023118.1 Lupinus angustiflorus cultivar Tanjil chromosome LG-06	PREDICTED: ethylene-responsive transcription factor ERF109-like [Vigna radiata var. radiata]	AP2 domain	[K] LSE0301 A AP2 domain transcription factor	Ethylene-responsive transcription factor ERF112 OS=Arabidopsis thaliana GN=ERF112 PE=1 SV=1	GO:0003677//DNA binding;GO:0005634//nucleus;GO:0006351//transcription, DNA-templated;GO:0003700//DNA binding transcription factor activity
CL11936.Contig1_All	1668	1346.42	1383.01	1393.79	145.69	144.66	145.51	3.23177	K19892//glucan endo-1,3-beta-glucosidase 4 [EC:3.2.1.39]+ko00500//Starch and sucrose metabolism;K19892//glucan endo-1,3-beta-glucosidase 4 [EC:3.2.1.39]+ko00500//Starch and sucrose metabolism;K19892//glucan endo-1,3-beta-glucosidase 4 [EC:3.2.1.39]+ko00500//Starch and sucrose metabolism;K19892//glucan endo-1,3-beta-glucosidase 4 [EC:3.2.1.39]+ko00500//Starch and sucrose metabolism	XM_019569279.1 PREDICTED: Lupinus angustifolius glucan endo-1,3-beta-glucosidase, basic isoform-like (LOC109333724), mRNA	PREDICTED: glucan endo-1,3-beta-glucosidase, basic isoform-like [Lupinus angustifolius]	Glycosyl hydrolases family 17	[MVG] LSE0111 A beta-1, 3 glucanase	Glucan endo-1,3-beta-glucosidase, basic isoform OS=Phaseolus vulgaris PE=2 SV=1	GO:0004553//hydrolase activity, hydrolyzing O-glycosyl compounds;GO:0005975//carbohydrate metabolic process
Unigene42383_All	951	522.59	509.07	545.35	52.68	55.27	57.98	3.23079	K10840//centrin-2+ko03420//Nucleotide excision repair;K10840//centrin-2+ko03420//Nucleotide excision repair;K16465//centrin-1;K10840//centrin-2+ko03420//Nucleotide excision repair;K16465//centrin-1	XM_007149599.1 Phaseolus vulgaris hypothetical protein (PHAVU_005G088600g) mRNA, complete cds	PREDICTED: calcium-binding protein PBP1-like [Vigna radiata var. radiata]	EF-hand domain pair	[ZD] KOG0028 Ca2+-binding protein (centrin/caltractin), EF-Hand superfamily protein	Calcium-binding protein PBP1 OS=Arabidopsis thaliana GN=PBP1 PE=1 SV=1	GO:0005509//calcium ion binding
CL7576.Contig1_All	1245	275.34	268.7	272.4	28.56	25.93	31.8	3.22891	K01859//chalcone isomerase [EC:5.5.1.6]+ko01100//Metabolic pathways+ko01110//Biosynthesis of secondary metabolites+ko00941//Flavonoid biosynthesis;K01859//chalcone isomerase [EC:5.5.1.6]+ko01100//Metabolic pathways+ko01110//Biosynthesis of secondary metabolites+ko00941//Flavonoid biosynthesis;K01859//chalcone isomerase [EC:5.5.1.6]+ko01100//Metabolic pathways+ko01110//Biosynthesis of secondary me…	XM_020373454.1 PREDICTED: Cajanus cajan probable chalcone--flavonone isomerase 3 (LOC109810077), mRNA	PREDICTED: probable chalcone--flavonone isomerase 3 [Lupinus angustifolius]	Chalcone-flavanone isomerase		Probable chalcone--flavonone isomerase 3 OS=Arabidopsis thaliana GN=CHI3 PE=1 SV=1
CL7656.Contig1_All	2371	164.89	154.53	161.56	17.87	16.99	16.24	3.22681	K03231//elongation factor 1-alpha+ko03013//RNA transport;K03231//elongation factor 1-alpha+ko03013//RNA transport;K03231//elongation factor 1-alpha+ko03013//RNA transport;K13201//nucleolysin TIA-1/TIAR;K13201//nucleolysin TIA-1/TIAR	XM_004505139.2 PREDICTED: Cicer arietinum polyadenylate-binding protein RBP47-like (LOC101494083), mRNA	PREDICTED: polyadenylate-binding protein RBP47 [Vigna angularis] >KOM31927.1 hypothetical protein LR48_Vigan01g148300 [Vigna angularis] >BAT75078.1 hypothetical protein VIGAN_01288100 [Vigna angularis var. angularis]	RNA recognition motif. (a.k.a. RRM, RBD, or RNP domain)	[R] KOG0118 FOG: RRM domain	Polyadenylate-binding protein RBP47 OS=Nicotiana plumbaginifolia GN=RBP47 PE=1 SV=1	GO:0003723//RNA binding
Unigene45906_All	2284	122.93	128.58	125.34	13.16	12.8	14.27	3.22031	K00850//6-phosphofructokinase 1 [EC:2.7.1.11]+ko00010//Glycolysis / Gluconeogenesis+ko00030//Pentose phosphate pathway+ko01230//Biosynthesis of amino acids+ko03018//RNA degradation+ko01100//Metabolic pathways+ko00052//Galactose metabolism+ko00051//Fructose and mannose metabolism+ko01110//Biosynthesis of secondary metabolites+ko01200//Carbon metabolism;K00850//6-phosphofructokinase 1 [EC:2.7.1.11]…	XM_020355883.1 PREDICTED: Cajanus cajan ATP-dependent 6-phosphofructokinase 6-like (LOC109796204), mRNA	PREDICTED: ATP-dependent 6-phosphofructokinase 6 [Vigna angularis] >KOM41860.1 hypothetical protein LR48_Vigan04g205800 [Vigna angularis] >BAT78376.1 hypothetical protein VIGAN_02104500 [Vigna angularis var. angularis]	Phosphofructokinase	[G] KOG2440 Pyrophosphate-dependent phosphofructo-1-kinase	ATP-dependent 6-phosphofructokinase 3 OS=Arabidopsis thaliana GN=PFK3 PE=1 SV=1	GO:0046872//metal ion binding;GO:0003872//6-phosphofructokinase activity;GO:0006002//fructose 6-phosphate metabolic process;GO:0005524//ATP binding;GO:0005737//cytoplasm
Unigene28189_All	2356	328.36	305.67	322.59	35.33	33.92	33.66	3.20923	K11982//E3 ubiquitin-protein ligase RNF115/126 [EC:2.3.2.27];K11982//E3 ubiquitin-protein ligase RNF115/126 [EC:2.3.2.27];K11982//E3 ubiquitin-protein ligase RNF115/126 [EC:2.3.2.27];K11982//E3 ubiquitin-protein ligase RNF115/126 [EC:2.3.2.27];K11982//E3 ubiquitin-protein ligase RNF115/126 [EC:2.3.2.27]	AK336399.1 Lotus japonicus cDNA, clone: LjFL1-002-AE09, HTC	PREDICTED: E3 ubiquitin-protein ligase RING1 [Cicer arietinum]	Protein of unknown function (DUF1117)	[O] KOG0800 FOG: Predicted E3 ubiquitin ligase	E3 ubiquitin-protein ligase RDUF1 OS=Arabidopsis thaliana GN=RDUF1 PE=1 SV=1	GO:0016874//ligase activity
CL6957.Contig1_All	2881	125.69	131.59	126.24	14.02	13.42	14.17	3.19843	K00695//sucrose synthase [EC:2.4.1.13]+ko01100//Metabolic pathways+ko00500//Starch and sucrose metabolism;K00695//sucrose synthase [EC:2.4.1.13]+ko01100//Metabolic pathways+ko00500//Starch and sucrose metabolism;K00695//sucrose synthase [EC:2.4.1.13]+ko01100//Metabolic pathways+ko00500//Starch and sucrose metabolism;K00695//sucrose synthase [EC:2.4.1.13]+ko01100//Metabolic pathways+ko00500//Starc…	XM_012719021.1 PREDICTED: Cicer arietinum sucrose synthase-like (LOC101509229), transcript variant X4, mRNA	sucrose synthase [Cajanus cajan]	Sucrose synthase	[M] KOG0853 Glycosyltransferase	Sucrose synthase OS=Glycine max GN=SS PE=1 SV=2	GO:0016157//sucrose synthase activity;GO:0005985//sucrose metabolic process
CL1946.Contig4_All	2670	124.38	123.73	120.09	13.36	14.22	12.68	3.18616	K19996//phosphatidylinositol transfer protein SFH5;K19996//phosphatidylinositol transfer protein SFH5;K19996//phosphatidylinositol transfer protein SFH5;K19996//phosphatidylinositol transfer protein SFH5;K19996//phosphatidylinositol transfer protein SFH5	XM_004506320.2 PREDICTED: Cicer arietinum patellin-3 (LOC101511153), mRNA	PREDICTED: patellin-3 [Cicer arietinum]	CRAL/TRIO domain	[I] KOG1471 Phosphatidylinositol transfer protein SEC14 and related proteins	Patellin-1 OS=Arabidopsis thaliana GN=PATL1 PE=1 SV=2	GO:0006810//transport;GO:0016021//integral component of membrane
CL13788.Contig4_All	2806	274.97	267.28	263.37	30.36	29.86	28.18	3.18166	K12761//carbon catabolite-derepressing protein kinase [EC:2.7.11.1];K07198//5'-AMP-activated protein kinase, catalytic alpha subunit [EC:2.7.11.11];K07198//5'-AMP-activated protein kinase, catalytic alpha subunit [EC:2.7.11.11];K07198//5'-AMP-activated protein kinase, catalytic alpha subunit [EC:2.7.11.11];K07198//5'-AMP-activated protein kinase, catalytic alpha subunit [EC:2.7.11.11]	XM_003547009.3 PREDICTED: Glycine max CBL-interacting serine/threonine-protein kinase 5-like (LOC100804244), mRNA	PREDICTED: CBL-interacting serine/threonine-protein kinase 5-like [Vigna radiata var. radiata]	Protein kinase domain	[T] KOG0583 Serine/threonine protein kinase	CBL-interacting serine/threonine-protein kinase 5 OS=Arabidopsis thaliana GN=CIPK5 PE=2 SV=1	GO:0007165//signal transduction;GO:0005524//ATP binding;GO:0005622//intracellular;GO:0035556//intracellular signal transduction;GO:0018107//peptidyl-threonine phosphorylation;GO:0004674//protein serine/threonine kinase activity;GO:0018105//peptidyl-serine phosphorylation;GO:0016021//integral component of membrane
CL3054.Contig1_All	1383	110.54	120.09	109.47	12.76	11.98	12.84	3.16629	K14496//abscisic acid receptor PYR/PYL family+ko04016//MAPK signaling pathway - plant+ko04075//Plant hormone signal transduction;K14496//abscisic acid receptor PYR/PYL family+ko04016//MAPK signaling pathway - plant+ko04075//Plant hormone signal transduction;K14496//abscisic acid receptor PYR/PYL family+ko04016//MAPK signaling pathway - plant+ko04075//Plant hormone signal transduction;K14496//absc…	XM_020372171.1 PREDICTED: Cajanus cajan abscisic acid receptor PYL9-like (LOC109808968), mRNA	Abscisic acid receptor PYL9 [Glycine soja] >KRH47929.1 hypothetical protein GLYMA_07G056900 [Glycine max]	Polyketide cyclase / dehydrase and lipid transport	[S] LSE0385 A Uncharacterized protein	Abscisic acid receptor PYL9 OS=Arabidopsis thaliana GN=PYL9 PE=1 SV=1
CL2857.Contig5_All	4039	92.5	86.74	89.23	10.8	9.42	9.81	3.15532	K12741//heterogeneous nuclear ribonucleoprotein A1/A3+ko03040//Spliceosome;K12741//heterogeneous nuclear ribonucleoprotein A1/A3+ko03040//Spliceosome;K12741//heterogeneous nuclear ribonucleoprotein A1/A3+ko03040//Spliceosome;K12741//heterogeneous nuclear ribonucleoprotein A1/A3+ko03040//Spliceosome;K12741//heterogeneous nuclear ribonucleoprotein A1/A3+ko03040//Spliceosome	XM_016333102.2 PREDICTED: Arachis ipaensis UBP1-associated protein 2C (LOC107630072), transcript variant X1, mRNA	PREDICTED: UBP1-associated protein 2C-like [Cicer arietinum]	RNA recognition motif. (a.k.a. RRM, RBD, or RNP domain)	[GO] KOG4157 beta-1,6-N-acetylglucosaminyltransferase, contains WSC domain	UBP1-associated protein 2C OS=Arabidopsis thaliana GN=UBA2C PE=2 SV=1	GO:0003723//RNA binding
CL14149.Contig1_All	1166	159.69	148.33	154.08	16.58	18.15	16.64	3.1544	K09286//EREBP-like factor;K09286//EREBP-like factor;K09286//EREBP-like factor;K09286//EREBP-like factor;K09286//EREBP-like factor	AC235384.1 Glycine max strain Williams 82 clone GM_WBb0112F14, complete sequence	CBF-like protein [Glycine max] >AAQ02703.1 CBF-like protein [Glycine max] >ACA64423.1 CRT binding factor 1 [Glycine max] >ACJ39208.1 CRT/DRE binding factor [Glycine max] >ACR44232.1 drought responsive element binding protein 1 [Glycine max] >CCF23018.1 drought responsive element binding protein 1 [Glycine max] >CCF23019.1 drought responsive element binding protein 1 [Glycine max]	AP2 domain	[K] LSE0301 A AP2 domain transcription factor	Dehydration-responsive element-binding protein 1B OS=Arabidopsis thaliana GN=DREB1B PE=1 SV=2	GO:0003677//DNA binding;GO:0005634//nucleus;GO:0006351//transcription, DNA-templated;GO:0003700//DNA binding transcription factor activity
Unigene38682_All	1241	164.91	159.75	167.09	19.05	17.56	18.28	3.14998		XM_004515809.2 PREDICTED: Cicer arietinum uncharacterized LOC101503182 (LOC101503182), mRNA	PREDICTED: uncharacterized protein LOC100779226 [Glycine max] >KHN34357.1 hypothetical protein glysoja_016685 [Glycine soja] >KRH57138.1 hypothetical protein GLYMA_05G041700 [Glycine max]	Conjugative transposon, TraM
CL2438.Contig1_All	1281	169.23	169.49	178.42	20.88	18.75	18.12	3.14962	K04733//interleukin-1 receptor-associated kinase 4 [EC:2.7.11.1]	XM_003521442.3 PREDICTED: Glycine max protein YLS9 (LOC100793187), mRNA	hypothetical protein PHAVU_001G194600g [Phaseolus vulgaris] >ESW34953.1 hypothetical protein PHAVU_001G194600g [Phaseolus vulgaris]	Late embryogenesis abundant protein	[V] LSE0414 A Harpin-induced protein involved in plant hypersensitive response and related proteins	NDR1/HIN1-like protein 10 OS=Arabidopsis thaliana GN=NHL10 PE=2 SV=1	GO:0016021//integral component of membrane
CL8143.Contig1_All	710	141.13	139.05	145.6	14.73	15.68	16.96	3.14386		DQ099059.1 Arachis stenosperma clone AS1RN3E10 microsatellite sequence	hypothetical protein KK1_028627 [Cajanus cajan]				GO:0016021//integral component of membrane
CL6414.Contig2_All	1894	199.9	183.65	188.69	21.28	22.04	21.32	3.13696	K22683//aspartyl protease family protein [EC:3.4.23.-]	XM_007144560.1 Phaseolus vulgaris hypothetical protein (PHAVU_007G170900g) mRNA, complete cds	PREDICTED: basic 7S globulin [Vigna angularis] >KOM35008.1 hypothetical protein LR48_Vigan02g115800 [Vigna angularis] >BAT95611.1 hypothetical protein VIGAN_08236800 [Vigna angularis var. angularis]	Xylanase inhibitor C-terminal	[O] KOG1339 Aspartyl protease	Basic 7S globulin 2 OS=Glycine max PE=1 SV=1	GO:0004190//aspartic-type endopeptidase activity
Unigene31965_All	1741	648.35	666.98	646.58	75.77	75.83	72.74	3.11875	K04733//interleukin-1 receptor-associated kinase 4 [EC:2.7.11.1];K08332//vacuolar protein 8;K08332//vacuolar protein 8	XM_020361123.1 PREDICTED: Cajanus cajan U-box domain-containing protein 21-like (LOC109800331), mRNA	syringolide-induced protein 13-1-1 [Glycine max] >KHN08793.1 U-box domain-containing protein 21 [Glycine soja] >KRG97963.1 hypothetical protein GLYMA_18G042100 [Glycine max]	U-box domain	[R] LSE0497 A U-box protein	U-box domain-containing protein 21 OS=Arabidopsis thaliana GN=PUB21 PE=2 SV=1
Unigene3732_All	802	189.94	184.98	187.76	21.33	19.6	23.27	3.11099	K12834//PHD finger-like domain-containing protein 5A+ko03040//Spliceosome;K12834//PHD finger-like domain-containing protein 5A+ko03040//Spliceosome;K12834//PHD finger-like domain-containing protein 5A+ko03040//Spliceosome;K12834//PHD finger-like domain-containing protein 5A+ko03040//Spliceosome;K12834//PHD finger-like domain-containing protein 5A+ko03040//Spliceosome	XM_003604969.2 Medicago truncatula Pre-mRNA-splicing factor ini1 mRNA	uncharacterized protein LOC100305969 [Glycine max] >XP_002299987.1 hypothetical protein POPTR_0001s28430g [Populus trichocarpa] >XP_002313249.1 hypothetical protein POPTR_0009s07650g [Populus trichocarpa] >XP_002461532.1 PHD finger-like domain-containing protein 5B [Sorghum bicolor] >XP_002448706.1 PHD finger-like domain-containing protein 5B [Sorghum bicolor] >XP_002532111.1 PREDICTED: PHD finge…	PHF5-like protein	[S] KOG1705 Uncharacterized conserved protein, contains CXXC motifs	PHD finger-like domain-containing protein 5A OS=Arabidopsis thaliana GN=At2g30000 PE=3 SV=1	GO:0009535//chloroplast thylakoid membrane;GO:0000398//mRNA splicing, via spliceosome;GO:0005686//U2 snRNP;GO:0042742//defense response to bacterium;GO:0071013//catalytic step 2 spliceosome;GO:0009735//response to cytokinin;GO:0071011//precatalytic spliceosome;GO:0005689//U12-type spliceosomal complex;GO:0009941//chloroplast envelope;GO:0009570//chloroplast stroma
CL15050.Contig5_All	1644	394.26	380.93	384.27	42.66	44.2	46.39	3.11096	K01381//saccharopepsin [EC:3.4.23.25];K22683//aspartyl protease family protein [EC:3.4.23.-];K22683//aspartyl protease family protein [EC:3.4.23.-];K22683//aspartyl protease family protein [EC:3.4.23.-]	XM_020382197.1 PREDICTED: Cajanus cajan basic 7S globulin-like (LOC109817000), mRNA	hypothetical protein PHAVU_006G153100g [Phaseolus vulgaris] >ESW19757.1 hypothetical protein PHAVU_006G153100g [Phaseolus vulgaris]	Xylanase inhibitor C-terminal	[O] KOG1339 Aspartyl protease	Aspartyl protease 37 OS=Oryza sativa subsp. japonica GN=AP37 PE=3 SV=2	GO:0004190//aspartic-type endopeptidase activity
CL10624.Contig2_All	1326	195.51	200.44	175.43	20.9	22	22.89	3.10579	K20718//LRR receptor-like serine/threonine-protein kinase ERECTA [EC:2.7.11.1]+ko04016//MAPK signaling pathway - plant;K20718//LRR receptor-like serine/threonine-protein kinase ERECTA [EC:2.7.11.1]+ko04016//MAPK signaling pathway - plant;K13420//LRR receptor-like serine/threonine-protein kinase FLS2 [EC:2.7.11.1]+ko04016//MAPK signaling pathway - plant+ko04626//Plant-pathogen interaction	XM_020378955.1 PREDICTED: Cajanus cajan polygalacturonase inhibitor 2-like (LOC109814503), mRNA	polygalacturonase inhibitor protein precursor [Glycine max] >CAI99394.1 polygalacturonase inhibiting protein precursor [Glycine max] >KRH42258.1 hypothetical protein GLYMA_08G079100 [Glycine max]	Leucine rich repeat N-terminal domain	[V] LSE0084 A Polygalacturonase inhibiting protein	Polygalacturonase inhibitor 2 OS=Phaseolus vulgaris GN=PGIP2 PE=1 SV=1
CL13637.Contig1_All	949	585.18	628.47	612.67	68.6	68.85	72.3	3.10456		AP010585.1 Lotus japonicus genomic DNA, chromosome 1, clone: LjB05K02, BM1960, complete sequence	uncharacterized protein LOC107491364 isoform X1 [Arachis duranensis]				GO:0016021//integral component of membrane
CL1022.Contig1_All	912	307.02	331.08	310.51	35.37	36.44	37.85	3.09431		XM_003609467.2 Medicago truncatula stress induced protein mRNA	uncharacterized protein LOC107458748 [Arachis duranensis]		[S] LSE0366 A Uncharacterized protein
Unigene17692_All	836	79.2	77.07	78.9	11.26	7.2	8.83	3.0883	K00873//pyruvate kinase [EC:2.7.1.40]+ko00010//Glycolysis / Gluconeogenesis+ko00230//Purine metabolism+ko01230//Biosynthesis of amino acids+ko01100//Metabolic pathways+ko01110//Biosynthesis of secondary metabolites+ko00620//Pyruvate metabolism+ko01200//Carbon metabolism;K00873//pyruvate kinase [EC:2.7.1.40]+ko00010//Glycolysis / Gluconeogenesis+ko00230//Purine metabolism+ko01230//Biosynthesis of …	BT146791.1 Lotus japonicus clone JCVI-FLLj-21I11 unknown mRNA	hypothetical protein PHAVU_007G106100g [Phaseolus vulgaris] >ESW15834.1 hypothetical protein PHAVU_007G106100g [Phaseolus vulgaris]		[G] KOG2323 Pyruvate kinase	Pyruvate kinase 1, cytosolic OS=Oryza sativa subsp. indica GN=OsI_35105 PE=3 SV=1	GO:0030955//potassium ion binding;GO:0000287//magnesium ion binding;GO:0004743//pyruvate kinase activity;GO:0016301//kinase activity
Unigene27549_All	2327	233.29	229.52	228.88	29.26	25.41	26.28	3.0876	K09060//plant G-box-binding factor;K09060//plant G-box-binding factor;K09060//plant G-box-binding factor;K09060//plant G-box-binding factor	CP023120.1 Lupinus angustiflorus cultivar Tanjil chromosome LG-08	bZIP transcription factor bZIP124 [Glycine max] >ABI34666.1 bZIP transcription factor bZIP124 [Glycine max] >ACU20693.1 unknown [Glycine max] >ALA09164.1 BZIP transcription factor, partial [Glycine max] >KRH24436.1 hypothetical protein GLYMA_12G040600 [Glycine max]	bZIP transcription factor	[KR] LSE0037 A R2R3-type MYB transcription factors/VIP1, involved in Agrobacterium VirE2 nuclear import and infectivity	bZIP transcription factor 11 OS=Arabidopsis thaliana GN=BZIP11 PE=1 SV=1	GO:0003700//DNA binding transcription factor activity
CL4678.Contig2_All	1951	139.55	152.23	139.04	17.75	16.58	16.37	3.07873	K09286//EREBP-like factor;K09286//EREBP-like factor;K09286//EREBP-like factor;K09286//EREBP-like factor	XM_020377300.1 PREDICTED: Cajanus cajan ethylene-responsive transcription factor ERF105-like (LOC109813165), mRNA	PREDICTED: ethylene-responsive transcription factor ERF105 [Glycine max] >KRG90129.1 hypothetical protein GLYMA_20G070000 [Glycine max]	AP2 domain	[K] LSE0301 A AP2 domain transcription factor	Ethylene-responsive transcription factor 5 OS=Nicotiana sylvestris GN=ERF5 PE=2 SV=1	GO:0003677//DNA binding;GO:0005634//nucleus;GO:0006351//transcription, DNA-templated;GO:0003700//DNA binding transcription factor activity
CL11138.Contig5_All	2143	529.73	553.7	540.31	64.48	65.61	65.29	3.04701	K03327//multidrug resistance protein, MATE family;K03327//multidrug resistance protein, MATE family;K03327//multidrug resistance protein, MATE family;K03327//multidrug resistance protein, MATE family	XM_003534102.3 PREDICTED: Glycine max protein DETOXIFICATION 16-like (LOC100815319), mRNA	protein DETOXIFICATION 16-like [Cajanus cajan]	MatE	[R] KOG1347 Uncharacterized membrane protein, predicted efflux pump	Protein DETOXIFICATION 16 OS=Arabidopsis thaliana GN=DTX16 PE=2 SV=1	GO:0016021//integral component of membrane;GO:0015238//drug transmembrane transporter activity;GO:0015297//antiporter activity;GO:0006855//drug transmembrane transport
CL4655.Contig1_All	2764	162.54	154.06	162.76	19.91	19.13	18.82	3.04414	K02184//formin 2;K04733//interleukin-1 receptor-associated kinase 4 [EC:2.7.11.1];K01180//endo-1,3(4)-beta-glucanase [EC:3.2.1.6]	XM_004506377.2 PREDICTED: Cicer arietinum U-box domain-containing protein 16 (LOC101506886), mRNA	plant U-box protein [Medicago truncatula] >KEH29207.1 plant U-box protein [Medicago truncatula]	U-box domain	[S] KOG0167 FOG: Armadillo/beta-catenin-like repeats	U-box domain-containing protein 16 OS=Arabidopsis thaliana GN=PUB16 PE=2 SV=1	GO:0010200//response to chitin;GO:0004842//ubiquitin-protein transferase activity
CL14957.Contig2_All	1615	105.68	108.56	103.58	13.1	12.76	12.42	3.04311	K13171//serine/arginine repetitive matrix protein 1+ko03015//mRNA surveillance pathway+ko03013//RNA transport	XM_020377625.1 PREDICTED: Cajanus cajan uncharacterized LOC109813434 (LOC109813434), mRNA	uncharacterized protein LOC109813434 [Cajanus cajan]	Tetratricopeptide repeat			GO:0016021//integral component of membrane
CL2530.Contig2_All	1112	85.81	88.43	85.89	10.52	10.31	10.69	3.03011		NM_001248973.2 Glycine max uncharacterized LOC100499778 (LOC100499778), mRNA	uncharacterized protein LOC100499778 precursor [Glycine max] >KHN16000.1 hypothetical protein glysoja_043171 [Glycine soja] >KRH16093.1 hypothetical protein GLYMA_14G131700 [Glycine max] >KRH16094.1 hypothetical protein GLYMA_14G131700 [Glycine max]	Protein of unknown function (DUF1218)			GO:0016021//integral component of membrane
CL9683.Contig7_All	936	182.49	187.08	180.75	21.04	24.37	21.19	3.02815		XM_003551359.3 PREDICTED: Glycine max uncharacterized LOC100817121 (LOC100817121), mRNA	uncharacterized protein LOC109813123 [Cajanus cajan] >XP_020232837.1 uncharacterized protein LOC109813123 [Cajanus cajan] >KYP49764.1 hypothetical protein KK1_028448 [Cajanus cajan]				GO:0016021//integral component of membrane
CL3807.Contig32_All	3268	346.49	356.8	343.07	41.97	42.54	43.36	3.02719	K00695//sucrose synthase [EC:2.4.1.13]+ko01100//Metabolic pathways+ko00500//Starch and sucrose metabolism;K00695//sucrose synthase [EC:2.4.1.13]+ko01100//Metabolic pathways+ko00500//Starch and sucrose metabolism;K00695//sucrose synthase [EC:2.4.1.13]+ko01100//Metabolic pathways+ko00500//Starch and sucrose metabolism;K00695//sucrose synthase [EC:2.4.1.13]+ko01100//Metabolic pathways+ko00500//Starc…	XM_004494334.2 PREDICTED: Cicer arietinum sucrose synthase 2 (LOC101490898), mRNA	sucrose synthase [Medicago truncatula] >KEH24408.1 sucrose synthase [Medicago truncatula]	Sucrose synthase	[M] KOG0853 Glycosyltransferase	Sucrose synthase 2 OS=Pisum sativum GN=SUS2 PE=2 SV=1	GO:0016157//sucrose synthase activity;GO:0005985//sucrose metabolic process
Unigene3886_All	3300	188.07	196.29	184.5	24.42	19.46	26.32	3.01316	K00029//malate dehydrogenase (oxaloacetate-decarboxylating)(NADP+) [EC:1.1.1.40]+ko01100//Metabolic pathways+ko00710//Carbon fixation in photosynthetic organisms+ko00620//Pyruvate metabolism+ko01200//Carbon metabolism;K00029//malate dehydrogenase (oxaloacetate-decarboxylating)(NADP+) [EC:1.1.1.40]+ko01100//Metabolic pathways+ko00710//Carbon fixation in photosynthetic organisms+ko00620//Pyruvate m…	XM_003543575.3 PREDICTED: Glycine max NADP-dependent malic enzyme-like (LOC100800844), mRNA	PREDICTED: NADP-dependent malic enzyme [Glycine max] >KRH09931.1 hypothetical protein GLYMA_15G019300 [Glycine max]	Malic enzyme, NAD binding domain	[C] KOG1257 NADP+-dependent malic enzyme	NADP-dependent malic enzyme OS=Vitis vinifera PE=2 SV=1	GO:0004473//malate dehydrogenase (decarboxylating) (NADP+) activity;GO:0004471//malate dehydrogenase (decarboxylating) (NAD+) activity;GO:0046872//metal ion binding;GO:0006090//pyruvate metabolic process;GO:0051287//NAD binding;GO:0006108//malate metabolic process;GO:0009507//chloroplast
CL14505.Contig12_All	1757	201.54	205.95	196.44	24.71	24.96	25.62	2.99447	K00660//chalcone synthase [EC:2.3.1.74]+ko04712//Circadian rhythm - plant+ko01100//Metabolic pathways+ko01110//Biosynthesis of secondary metabolites+ko00941//Flavonoid biosynthesis;K00660//chalcone synthase [EC:2.3.1.74]+ko04712//Circadian rhythm - plant+ko01100//Metabolic pathways+ko01110//Biosynthesis of secondary metabolites+ko00941//Flavonoid biosynthesis;K00660//chalcone synthase [EC:2.3.1.7…	KY748118.1 Glycyrrhiza uralensis isolate 3 chalcone synthase mRNA, complete cds	chalcone synthase 2 [Astragalus membranaceus]	Chalcone and stilbene synthases, N-terminal domain	[Q] LSE0252 A Chalcone synthase	Chalcone synthase 1 OS=Trifolium subterraneum GN=CHS1 PE=3 SV=1	GO:0009058//biosynthetic process;GO:0016747//transferase activity, transferring acyl groups other than amino-acyl groups
Unigene27335_All	2269	193.86	203.21	187.21	24.41	25.01	23.68	2.9912	K12761//carbon catabolite-derepressing protein kinase [EC:2.7.11.1];K07198//5'-AMP-activated protein kinase, catalytic alpha subunit [EC:2.7.11.11];K07198//5'-AMP-activated protein kinase, catalytic alpha subunit [EC:2.7.11.11];K07198//5'-AMP-activated protein kinase, catalytic alpha subunit [EC:2.7.11.11];K07198//5'-AMP-activated protein kinase, catalytic alpha subunit [EC:2.7.11.11]	XM_003547009.3 PREDICTED: Glycine max CBL-interacting serine/threonine-protein kinase 5-like (LOC100804244), mRNA	PREDICTED: CBL-interacting serine/threonine-protein kinase 5-like [Glycine max] >KRH09653.1 hypothetical protein GLYMA_15G003400 [Glycine max]	Protein kinase domain	[T] KOG0583 Serine/threonine protein kinase	CBL-interacting serine/threonine-protein kinase 5 OS=Arabidopsis thaliana GN=CIPK5 PE=2 SV=1	GO:0007165//signal transduction;GO:0005524//ATP binding;GO:0005622//intracellular;GO:0035556//intracellular signal transduction;GO:0018107//peptidyl-threonine phosphorylation;GO:0004674//protein serine/threonine kinase activity;GO:0018105//peptidyl-serine phosphorylation;GO:0016021//integral component of membrane
CL7612.Contig7_All	1339	226.57	247.97	219.36	28.9	28.6	29.15	2.9888	K02875//large subunit ribosomal protein L14e+ko03010//Ribosome	XM_003549954.3 PREDICTED: Glycine max stem-specific protein TSJT1 (LOC100811383), mRNA	unknown [Lotus japonicus]	Aluminium induced protein		Stem-specific protein TSJT1 OS=Nicotiana tabacum GN=TSJT1 PE=2 SV=1
CL1182.Contig7_All	2152	137.38	145.26	140.18	17.29	19.14	16.56	2.98825	K00844//hexokinase [EC:2.7.1.1]+ko00010//Glycolysis / Gluconeogenesis+ko00520//Amino sugar and nucleotide sugar metabolism+ko01100//Metabolic pathways+ko00052//Galactose metabolism+ko00051//Fructose and mannose metabolism+ko00500//Starch and sucrose metabolism+ko01110//Biosynthesis of secondary metabolites+ko01200//Carbon metabolism;K00844//hexokinase [EC:2.7.1.1]+ko00010//Glycolysis / Gluconeoge…	AK339481.1 Lotus japonicus cDNA, clone: LjFL3-014-AB05, HTC	hexokinase-1-like [Cajanus cajan] >KYP61379.1 Hexokinase-2 [Cajanus cajan]	Hexokinase	[G] KOG1369 Hexokinase	Hexokinase-1 OS=Arabidopsis thaliana GN=HXK1 PE=1 SV=2	GO:0019158//mannokinase activity;GO:0005524//ATP binding;GO:0006096//glycolytic process;GO:0008865//fructokinase activity;GO:0005536//glucose binding;GO:0001678//cellular glucose homeostasis;GO:0005829//cytosol;GO:0005623//cell;GO:0004340//glucokinase activity;GO:0004396//hexokinase activity
CL7822.Contig6_All	3924	80.82	81.65	80.8	10.77	9.42	10.49	2.98237	K11838//ubiquitin carboxyl-terminal hydrolase 7 [EC:3.4.19.12];K11838//ubiquitin carboxyl-terminal hydrolase 7 [EC:3.4.19.12];K11838//ubiquitin carboxyl-terminal hydrolase 7 [EC:3.4.19.12];K11838//ubiquitin carboxyl-terminal hydrolase 7 [EC:3.4.19.12];K11838//ubiquitin carboxyl-terminal hydrolase 7 [EC:3.4.19.12]	XM_006589240.2 PREDICTED: Glycine max MATH domain-containing protein At5g43560-like (LOC100799509), transcript variant X4, mRNA	PREDICTED: MATH domain-containing protein At5g43560-like isoform X1 [Glycine max]	MATH domain	[R] LSE0154 A MATH domain	MATH domain-containing protein At5g43560 OS=Arabidopsis thaliana GN=At5g43560 PE=1 SV=1
CL10624.Contig3_All	1393	1418.59	1399.84	1316.83	183.92	168.79	168.9	2.97487	K13420//LRR receptor-like serine/threonine-protein kinase FLS2 [EC:2.7.11.1]+ko04016//MAPK signaling pathway - plant+ko04626//Plant-pathogen interaction;K20718//LRR receptor-like serine/threonine-protein kinase ERECTA [EC:2.7.11.1]+ko04016//MAPK signaling pathway - plant;K20718//LRR receptor-like serine/threonine-protein kinase ERECTA [EC:2.7.11.1]+ko04016//MAPK signaling pathway - plant	FM253106.1 Phaseolus acutifolius pgip2 gene for putative polygalacturonase-inhibiting protein precursor, biomaterial PA-T-15a >FM253107.1 Phaseolus acutifolius pgip2 gene for putative polygalacturonase-inhibiting protein precursor, biomaterial PA-PI 321638	hypothetical protein TSUD_84080 [Trifolium subterraneum]	Leucine rich repeat N-terminal domain	[V] LSE0084 A Polygalacturonase inhibiting protein	Polygalacturonase inhibitor 2 OS=Phaseolus vulgaris GN=PGIP2 PE=1 SV=1
Unigene31944_All	1868	80.77	83.15	84.49	10.21	10.48	10.78	2.97126		CP023124.1 Lupinus angustiflorus cultivar Tanjil chromosome LG-12	PREDICTED: uncharacterized protein LOC109361606 isoform X1 [Lupinus angustifolius] >OIW00782.1 hypothetical protein TanjilG_19587 [Lupinus angustifolius]				GO:0016021//integral component of membrane
CL1727.Contig17_All	1844	150.47	155.77	146.99	18.01	19.66	20.09	2.96301	K07200//5'-AMP-activated protein kinase, regulatory gamma subunit;K07200//5'-AMP-activated protein kinase, regulatory gamma subunit;K07200//5'-AMP-activated protein kinase, regulatory gamma subunit;K07200//5'-AMP-activated protein kinase, regulatory gamma subunit	XM_003525662.3 PREDICTED: Glycine max SNF1-related protein kinase regulatory subunit gamma-1 (LOC100812388), transcript variant X1, mRNA	hypothetical protein GLYMA_05G047700 [Glycine max]	CBS domain	[C] KOG1764 5'-AMP-activated protein kinase, gamma subunit	SNF1-related protein kinase regulatory subunit gamma-1 OS=Arabidopsis thaliana GN=KING1 PE=1 SV=2	GO:0009505//plant-type cell wall;GO:0019887//protein kinase regulator activity;GO:0016301//kinase activity
Unigene46796_All	1399	103.6	103.6	110.29	11.73	12.32	16.65	2.95198	K00134//glyceraldehyde 3-phosphate dehydrogenase [EC:1.2.1.12]+ko00010//Glycolysis / Gluconeogenesis+ko01230//Biosynthesis of amino acids+ko01100//Metabolic pathways+ko01110//Biosynthesis of secondary metabolites+ko00710//Carbon fixation in photosynthetic organisms+ko01200//Carbon metabolism;K00134//glyceraldehyde 3-phosphate dehydrogenase [EC:1.2.1.12]+ko00010//Glycolysis / Gluconeogenesis+ko012…	XM_004515773.2 PREDICTED: Cicer arietinum glyceraldehyde-3-phosphate dehydrogenase, cytosolic (LOC101491441), mRNA	Glyceraldehyde-3-phosphate dehydrogenase [Glycine soja]	Glyceraldehyde 3-phosphate dehydrogenase, NAD binding domain	[G] KOG0657 Glyceraldehyde 3-phosphate dehydrogenase	Glyceraldehyde-3-phosphate dehydrogenase, cytosolic OS=Pisum sativum GN=GAPC1 PE=2 SV=1	GO:0006006//glucose metabolic process;GO:0016620//oxidoreductase activity, acting on the aldehyde or oxo group of donors, NAD or NADP as acceptor;GO:0050661//NADP binding;GO:0051287//NAD binding
CL11944.Contig2_All	3539	228.56	211.69	223.85	29.39	28.82	28.08	2.93896	K11982//E3 ubiquitin-protein ligase RNF115/126 [EC:2.3.2.27];K11982//E3 ubiquitin-protein ligase RNF115/126 [EC:2.3.2.27];K11982//E3 ubiquitin-protein ligase RNF115/126 [EC:2.3.2.27];K11982//E3 ubiquitin-protein ligase RNF115/126 [EC:2.3.2.27];K11982//E3 ubiquitin-protein ligase RNF115/126 [EC:2.3.2.27]	XM_004507112.2 PREDICTED: Cicer arietinum E3 ubiquitin-protein ligase RING1-like (LOC101489011), mRNA	PREDICTED: E3 ubiquitin-protein ligase RING1-like [Cicer arietinum]	Protein of unknown function (DUF1117)	[O] KOG0800 FOG: Predicted E3 ubiquitin ligase	E3 ubiquitin-protein ligase RDUF2 OS=Arabidopsis thaliana GN=DURF2 PE=1 SV=1	GO:0061630//ubiquitin protein ligase activity;GO:0043161//proteasome-mediated ubiquitin-dependent protein catabolic process;GO:0042787//protein ubiquitination involved in ubiquitin-dependent protein catabolic process;GO:0000209//protein polyubiquitination;GO:0016874//ligase activity
CL7280.Contig2_All	741	131.66	113.09	123.85	17.47	14.74	15.25	2.93463		XM_003601732.2 Medicago truncatula chaperone dnaJ-like protein mRNA	PREDICTED: uncharacterized protein LOC101507616 [Cicer arietinum]
CL6668.Contig6_All	1918	82.56	82.14	76.6	11.04	9.49	10.84	2.93446	K08960//casein kinase 1, epsilon [EC:2.7.11.1];K08960//casein kinase 1, epsilon [EC:2.7.11.1];K08960//casein kinase 1, epsilon [EC:2.7.11.1];K08960//casein kinase 1, epsilon [EC:2.7.11.1];K08960//casein kinase 1, epsilon [EC:2.7.11.1]	XM_003534168.3 PREDICTED: Glycine max casein kinase I-like (LOC100805890), transcript variant X16, mRNA	PREDICTED: casein kinase I-like [Vigna radiata var. radiata]	Protein kinase domain	[T] KOG1164 Casein kinase (serine/threonine/tyrosine protein kinase)	Casein kinase 1-like protein 3 OS=Arabidopsis thaliana GN=CKL3 PE=1 SV=1	GO:0004674//protein serine/threonine kinase activity;GO:0005524//ATP binding
Unigene27946_All	1382	728.92	708.01	706.23	96.85	90.2	91.66	2.93074	K00020//3-hydroxyisobutyrate dehydrogenase [EC:1.1.1.31]+ko00280//Valine, leucine and isoleucine degradation+ko01100//Metabolic pathways;K14299//nucleoporin SEH1+ko03013//RNA transport	CP023123.1 Lupinus angustiflorus cultivar Tanjil chromosome LG-11	PREDICTED: protein EXORDIUM-like [Cicer arietinum]	Phosphate-induced protein 1 conserved region		Protein EXORDIUM OS=Arabidopsis thaliana GN=EXO PE=2 SV=1
CL10204.Contig1_All	900	247.92	231.99	249.51	28.55	32.48	33.59	2.92753	K22534//PR domain zinc finger protein 5	CP023132.1 Lupinus angustiflorus cultivar Tanjil chromosome LG-20	C2H2-type zinc finger protein [Glycine max] >KHN49000.1 Zinc finger protein ZAT11 [Glycine soja] >KRH19742.1 hypothetical protein GLYMA_13G133100 [Glycine max]	C2H2-type zinc finger	[R] KOG1721 FOG: Zn-finger	Zinc finger protein ZAT11 OS=Arabidopsis thaliana GN=ZAT11 PE=1 SV=1	GO:0005634//nucleus;GO:0003676//nucleic acid binding
CL4678.Contig3_All	1916	106.06	110.35	101.59	12.82	14.3	14.53	2.92381	K09286//EREBP-like factor;K09286//EREBP-like factor;K09286//EREBP-like factor;K09286//EREBP-like factor	XM_020377300.1 PREDICTED: Cajanus cajan ethylene-responsive transcription factor ERF105-like (LOC109813165), mRNA	PREDICTED: ethylene-responsive transcription factor ERF105 [Glycine max] >KRG90129.1 hypothetical protein GLYMA_20G070000 [Glycine max]	AP2 domain	[K] LSE0301 A AP2 domain transcription factor	Ethylene-responsive transcription factor 5 OS=Nicotiana sylvestris GN=ERF5 PE=2 SV=1	GO:0003677//DNA binding;GO:0005634//nucleus;GO:0006351//transcription, DNA-templated;GO:0003700//DNA binding transcription factor activity
CL14268.Contig1_All	1560	82.84	80.17	79.03	11.29	10.5	9.95	2.91972	K11982//E3 ubiquitin-protein ligase RNF115/126 [EC:2.3.2.27];K11982//E3 ubiquitin-protein ligase RNF115/126 [EC:2.3.2.27];K11982//E3 ubiquitin-protein ligase RNF115/126 [EC:2.3.2.27];K11982//E3 ubiquitin-protein ligase RNF115/126 [EC:2.3.2.27];K11982//E3 ubiquitin-protein ligase RNF115/126 [EC:2.3.2.27]	XM_020358413.1 PREDICTED: Cajanus cajan E3 ubiquitin-protein ligase CIP8 (LOC109798166), mRNA	PREDICTED: E3 ubiquitin-protein ligase CIP8 [Vigna radiata var. radiata]	Ring finger domain	[T] LSE0513 C 7-transmembrane receptor	E3 ubiquitin-protein ligase CIP8 OS=Arabidopsis thaliana GN=CIP8 PE=1 SV=1	GO:0016874//ligase activity
CL2563.Contig1_All	1434	71.98	71.85	73.82	10.26	9.96	8.39	2.9152	K14484//auxin-responsive protein IAA+ko04075//Plant hormone signal transduction;K14484//auxin-responsive protein IAA+ko04075//Plant hormone signal transduction;K14484//auxin-responsive protein IAA+ko04075//Plant hormone signal transduction;K14484//auxin-responsive protein IAA+ko04075//Plant hormone signal transduction;K14484//auxin-responsive protein IAA+ko04075//Plant hormone signal transduction	NM_001252824.2 Glycine max auxin-responsive protein IAA16-like (LOC100781847), mRNA	PREDICTED: auxin-responsive protein IAA16 [Cicer arietinum]	AUX/IAA family	[TR] LSE0302 A Auxin-inducible protein	Auxin-responsive protein IAA16 OS=Arabidopsis thaliana GN=IAA16 PE=1 SV=1	GO:0005634//nucleus;GO:0006355//regulation of transcription, DNA-templated;GO:0009734//auxin-activated signaling pathway;GO:0006351//transcription, DNA-templated
Unigene14257_All	3950	78.45	84.9	80.29	11.41	10.81	10.11	2.90891	K00029//malate dehydrogenase (oxaloacetate-decarboxylating)(NADP+) [EC:1.1.1.40]+ko01100//Metabolic pathways+ko00710//Carbon fixation in photosynthetic organisms+ko00620//Pyruvate metabolism+ko01200//Carbon metabolism;K00029//malate dehydrogenase (oxaloacetate-decarboxylating)(NADP+) [EC:1.1.1.40]+ko01100//Metabolic pathways+ko00710//Carbon fixation in photosynthetic organisms+ko00620//Pyruvate m…	XM_003543575.3 PREDICTED: Glycine max NADP-dependent malic enzyme-like (LOC100800844), mRNA	PREDICTED: NADP-dependent malic enzyme [Glycine max] >KRH09931.1 hypothetical protein GLYMA_15G019300 [Glycine max]	Malic enzyme, NAD binding domain	[C] KOG1257 NADP+-dependent malic enzyme	NADP-dependent malic enzyme OS=Vitis vinifera PE=2 SV=1	GO:0004473//malate dehydrogenase (decarboxylating) (NADP+) activity;GO:0004471//malate dehydrogenase (decarboxylating) (NAD+) activity;GO:0046872//metal ion binding;GO:0006090//pyruvate metabolic process;GO:0051287//NAD binding;GO:0006108//malate metabolic process;GO:0009507//chloroplast
CL6676.Contig1_All	1018	144.48	135.22	144.79	19.1	19.59	17.3	2.90559		XM_003554413.3 PREDICTED: Glycine max protein YLS9-like (LOC100807701), mRNA	hypothetical protein TSUD_340290 [Trifolium subterraneum]	Late embryogenesis abundant protein	[V] LSE0414 A Harpin-induced protein involved in plant hypersensitive response and related proteins	NDR1/HIN1-like protein 10 OS=Arabidopsis thaliana GN=NHL10 PE=2 SV=1	GO:0009506//plasmodesma;GO:0006952//defense response;GO:0016021//integral component of membrane;GO:0004871//signal transducer activity;GO:0046658//anchored component of plasma membrane
Unigene9554_All	1216	102.9	106.63	107.82	13.26	14.08	14.64	2.90424		BT139649.1 Lotus japonicus clone JCVI-FLLj-3H20 unknown mRNA	unknown [Lotus japonicus]
CL10096.Contig3_All	2193	694.17	716.68	654.72	89.45	92.74	94.42	2.89279	K00873//pyruvate kinase [EC:2.7.1.40]+ko00010//Glycolysis / Gluconeogenesis+ko00230//Purine metabolism+ko01230//Biosynthesis of amino acids+ko01100//Metabolic pathways+ko01110//Biosynthesis of secondary metabolites+ko00620//Pyruvate metabolism+ko01200//Carbon metabolism;K00873//pyruvate kinase [EC:2.7.1.40]+ko00010//Glycolysis / Gluconeogenesis+ko00230//Purine metabolism+ko01230//Biosynthesis of …	XM_020384022.1 PREDICTED: Cajanus cajan pyruvate kinase, cytosolic isozyme (LOC109818531), transcript variant X2, mRNA	Pyruvate kinase [Corchorus capsularis]	Pyruvate kinase, barrel domain	[G] KOG2323 Pyruvate kinase	Pyruvate kinase, cytosolic isozyme OS=Glycine max PE=2 SV=1	GO:0030955//potassium ion binding;GO:0000287//magnesium ion binding;GO:0004743//pyruvate kinase activity;GO:0016301//kinase activity
CL11844.Contig1_All	1289	162.09	155.55	167.47	21.32	21.32	23.16	2.86939	K19042//E3 ubiquitin-protein ligase BOI and related proteins [EC:2.3.2.27]	XM_020363688.1 PREDICTED: Cajanus cajan uncharacterized LOC109802353 (LOC109802353), mRNA	uncharacterized protein LOC107610200 [Arachis ipaensis]	Protein of unknown function (DUF1645)
CL9781.Contig1_All	1505	247.4	224.55	233.94	32.77	30.88	32.82	2.86002	K03006//DNA-directed RNA polymerase II subunit RPB1 [EC:2.7.7.6]+ko03020//RNA polymerase;K02184//formin 2;K00430//peroxidase [EC:1.11.1.7]+ko01100//Metabolic pathways+ko01110//Biosynthesis of secondary metabolites+ko00940//Phenylpropanoid biosynthesis;K04733//interleukin-1 receptor-associated kinase 4 [EC:2.7.11.1];K04733//interleukin-1 receptor-associated kinase 4 [EC:2.7.11.1]	NM_001317671.2 Glycine max DNA-damage-repair/toleration protein DRT102-like protein (LOC100799192), mRNA	hypothetical protein TSUD_345950 [Trifolium subterraneum]	Ribose/Galactose Isomerase	[M] LSE0601 A Pollen extensin-like protein (Pex)	DNA damage-repair/toleration protein DRT102 OS=Arabidopsis thaliana GN=DRT102 PE=1 SV=2	GO:0016853//isomerase activity;GO:0005975//carbohydrate metabolic process
Unigene41665_All	881	108.01	110.45	119.18	12.45	18.2	15.25	2.85861	K03006//DNA-directed RNA polymerase II subunit RPB1 [EC:2.7.7.6]+ko03020//RNA polymerase	XM_020353431.1 PREDICTED: Cajanus cajan repetitive proline-rich cell wall protein 2 (LOC109793958), mRNA	hypothetical protein PHAVU_009G211000g [Phaseolus vulgaris] >ESW10455.1 hypothetical protein PHAVU_009G211000g [Phaseolus vulgaris]		[T] KOG0194 Protein tyrosine kinase	Repetitive proline-rich cell wall protein 1 OS=Medicago truncatula GN=PRP1 PE=2 SV=1	GO:0005199//structural constituent of cell wall;GO:0005576//extracellular region
Unigene20071_All	1688	113.66	108.03	112.86	17	15.68	13.21	2.85559	K08486//syntaxin 1B/2/3+ko04130//SNARE interactions in vesicular transport;K08486//syntaxin 1B/2/3+ko04130//SNARE interactions in vesicular transport;K08486//syntaxin 1B/2/3+ko04130//SNARE interactions in vesicular transport;K08486//syntaxin 1B/2/3+ko04130//SNARE interactions in vesicular transport	AK338397.1 Lotus japonicus cDNA, clone: LjFL2-020-BH12, HTC	PREDICTED: syntaxin-121 [Cicer arietinum]	Syntaxin	[U] KOG0810 SNARE protein Syntaxin 1 and related proteins	Syntaxin-121 OS=Arabidopsis thaliana GN=SYP121 PE=1 SV=1	GO:0000149//SNARE binding;GO:0005484//SNAP receptor activity;GO:0005622//intracellular;GO:0016192//vesicle-mediated transport;GO:0012505//endomembrane system;GO:0006886//intracellular protein transport;GO:0006906//vesicle fusion;GO:0048278//vesicle docking;GO:0016021//integral component of membrane;GO:0031201//SNARE complex;GO:0005886//plasma membrane;GO:0006887//exocytosis
CL3126.Contig4_All	1506	655.62	647.9	643.26	89.49	91.31	87.47	2.84801	K05278//flavonol synthase [EC:1.14.20.6]+ko01100//Metabolic pathways+ko01110//Biosynthesis of secondary metabolites+ko00941//Flavonoid biosynthesis;K05278//flavonol synthase [EC:1.14.20.6]+ko01100//Metabolic pathways+ko01110//Biosynthesis of secondary metabolites+ko00941//Flavonoid biosynthesis;K04124//gibberellin 3beta-dioxygenase [EC:1.14.11.15]+ko00904//Diterpenoid biosynthesis+ko01110//Biosyn…	XM_013611252.1 Medicago truncatula gibberellin 2-beta-dioxygenase mRNA	gibberellin 2-beta-dioxygenase [Medicago truncatula] >KEH40747.1 gibberellin 2-beta-dioxygenase [Medicago truncatula]	non-haem dioxygenase in morphine synthesis N-terminal	[QR] KOG0143 Iron/ascorbate family oxidoreductases	Protein DMR6-LIKE OXYGENASE 1 OS=Arabidopsis thaliana GN=DLO1 PE=1 SV=1	GO:0046872//metal ion binding;GO:0051213//dioxygenase activity
CL7151.Contig2_All	1729	175.33	157.01	166.36	25.21	21.48	22.13	2.84738		BT138601.1 Lotus japonicus clone JCVI-FLLj-5P22 unknown mRNA	uncharacterized protein LOC109808200 [Cajanus cajan] >KYP58149.1 hypothetical protein KK1_004441 [Cajanus cajan]	Proline-rich nuclear receptor coactivator
CL12551.Contig1_All	2785	79.81	82.16	78.14	10.98	11.15	11.16	2.84391	K14412//alpha-1,4-fucosyltransferase [EC:2.4.1.65]+ko01100//Metabolic pathways;K22410//PR domain zinc finger protein 16;K22410//PR domain zinc finger protein 16;K12309//beta-galactosidase [EC:3.2.1.23]+ko00600//Sphingolipid metabolism+ko00604//Glycosphingolipid biosynthesis - ganglio series+ko00531//Glycosaminoglycan degradation+ko00511//Other glycan degradation+ko01100//Metabolic pathways+ko0005…	XM_004496299.2 PREDICTED: Cicer arietinum protein SENSITIVE TO PROTON RHIZOTOXICITY 1 (LOC101515427), mRNA	PREDICTED: protein SENSITIVE TO PROTON RHIZOTOXICITY 1 [Cicer arietinum]	Zinc finger, C2H2 type	[R] KOG1721 FOG: Zn-finger	Protein SENSITIVE TO PROTON RHIZOTOXICITY 1 OS=Arabidopsis thaliana GN=STOP1 PE=2 SV=1	GO:0003676//nucleic acid binding
Unigene42415_All	1123	85.5	86.76	84.86	12.56	12.12	10.84	2.8402	K03232//elongation factor 1-beta;K03232//elongation factor 1-beta;K03232//elongation factor 1-beta;K03232//elongation factor 1-beta	XM_007146125.1 Phaseolus vulgaris hypothetical protein (PHAVU_006G019800g) mRNA, complete cds	hypothetical protein PHAVU_006G019800g [Phaseolus vulgaris] >ESW18181.1 hypothetical protein PHAVU_006G019800g [Phaseolus vulgaris]	EF-1 guanine nucleotide exchange domain	[K] KOG1668 Elongation factor 1 beta/delta chain	Elongation factor 1-beta OS=Oryza sativa subsp. japonica GN=Os07g0662500 PE=1 SV=3	GO:0003746//translation elongation factor activity;GO:0005853//eukaryotic translation elongation factor 1 complex
CL5770.Contig2_All	2390	84.25	86.2	85.17	11.32	11.85	12.45	2.83621	K21444//poly(rC)-binding protein 3/4;K21444//poly(rC)-binding protein 3/4;K21444//poly(rC)-binding protein 3/4;K21444//poly(rC)-binding protein 3/4	XM_004512513.2 PREDICTED: Cicer arietinum KH domain-containing protein At4g18375 (LOC101513450), transcript variant X1, mRNA	KH domain-containing protein At4g18375 [Cajanus cajan]	KH domain	[AR] KOG2190 PolyC-binding proteins alphaCP-1 and related KH domain proteins	KH domain-containing protein HEN4 OS=Arabidopsis thaliana GN=HEN4 PE=1 SV=1	GO:0003723//RNA binding
CL11353.Contig1_All	2201	98.63	95.74	98.06	14.08	13.48	13.75	2.81566		CP023117.1 Lupinus angustiflorus cultivar Tanjil chromosome LG-05	peptide upstream ORF protein, putative [Medicago truncatula] >ABD32814.1 hypothetical protein MtrDRAFT_AC148995g28v2 [Medicago truncatula] >AES81838.1 peptide upstream ORF protein, putative [Medicago truncatula]	Methyltransferase domain			GO:0008168//methyltransferase activity;GO:0016021//integral component of membrane
Unigene42451_All	1760	95.93	98.67	99.78	13.96	14.37	13.25	2.81418	K20893//probable galacturonosyltransferase-like 1 [EC:2.4.1.-];K20893//probable galacturonosyltransferase-like 1 [EC:2.4.1.-];K20893//probable galacturonosyltransferase-like 1 [EC:2.4.1.-];K20893//probable galacturonosyltransferase-like 1 [EC:2.4.1.-];K20893//probable galacturonosyltransferase-like 1 [EC:2.4.1.-]	XM_003554110.3 PREDICTED: Glycine max probable galacturonosyltransferase-like 10 (LOC100780084), mRNA	PREDICTED: probable galacturonosyltransferase-like 10 [Glycine max] >KRG93434.1 hypothetical protein GLYMA_19G016100 [Glycine max]	Glycosyl transferase family 8	[G] TWOG0182 Predicted glycosyltransferase	Probable galacturonosyltransferase-like 10 OS=Arabidopsis thaliana GN=GATL10 PE=2 SV=1	GO:0016757//transferase activity, transferring glycosyl groups;GO:0005794//Golgi apparatus;GO:0000271//polysaccharide biosynthetic process
CL11915.Contig5_All	1148	90.04	87.8	86.17	12.11	13.1	12.26	2.8017	K01070//S-formylglutathione hydrolase [EC:3.1.2.12]+ko01200//Carbon metabolism;K01070//S-formylglutathione hydrolase [EC:3.1.2.12]+ko01200//Carbon metabolism;K01070//S-formylglutathione hydrolase [EC:3.1.2.12]+ko01200//Carbon metabolism;K01070//S-formylglutathione hydrolase [EC:3.1.2.12]+ko01200//Carbon metabolism;K01070//S-formylglutathione hydrolase [EC:3.1.2.12]+ko01200//Carbon metabolism	BT139654.1 Lotus japonicus clone JCVI-FLLj-11A17 unknown mRNA	S-formylglutathione hydrolase [Cajanus cajan]	Putative esterase	[R] KOG3101 Esterase D	S-formylglutathione hydrolase OS=Arabidopsis thaliana GN=SFGH PE=1 SV=2	GO:0046294//formaldehyde catabolic process;GO:0052689//carboxylic ester hydrolase activity;GO:0005737//cytoplasm;GO:0018738//S-formylglutathione hydrolase activity
CL6960.Contig5_All	1862	219.82	199.69	203.99	31.41	29.37	29.08	2.78517	K15104//solute carrier family 25 (mitochondrial oxoglutarate transporter), member 11;K15104//solute carrier family 25 (mitochondrial oxoglutarate transporter), member 11;K15104//solute carrier family 25 (mitochondrial oxoglutarate transporter), member 11;K15104//solute carrier family 25 (mitochondrial oxoglutarate transporter), member 11	XM_020361383.1 PREDICTED: Cajanus cajan mitochondrial uncoupling protein 5 (LOC109800601), mRNA	PREDICTED: mitochondrial uncoupling protein 5 [Cicer arietinum]	Mitochondrial carrier protein	[C] KOG0759 Mitochondrial oxoglutarate/malate carrier proteins	Mitochondrial uncoupling protein 5 OS=Arabidopsis thaliana GN=PUMP5 PE=2 SV=1	GO:0006810//transport;GO:0055085//transmembrane transport;GO:0016021//integral component of membrane
CL12348.Contig2_All	1257	114.28	117.39	111.16	15.39	17.07	17.33	2.77029		XM_004511697.2 PREDICTED: Cicer arietinum uncharacterized LOC101494744 (LOC101494744), mRNA	PREDICTED: uncharacterized protein LOC101494744 [Cicer arietinum]	zinc-finger of the FCS-type, C2-C2	[S] LSE0472 A Uncharacterized protein	Protein MARD1 OS=Arabidopsis thaliana GN=MARD1 PE=2 SV=2
CL10160.Contig4_All	1948	80.1	74.22	75.54	12.08	10.15	11.26	2.77025	K03006//DNA-directed RNA polymerase II subunit RPB1 [EC:2.7.7.6]+ko03020//RNA polymerase;K01180//endo-1,3(4)-beta-glucanase [EC:3.2.1.6];K00430//peroxidase [EC:1.11.1.7]+ko01100//Metabolic pathways+ko01110//Biosynthesis of secondary metabolites+ko00940//Phenylpropanoid biosynthesis;K00430//peroxidase [EC:1.11.1.7]+ko01100//Metabolic pathways+ko01110//Biosynthesis of secondary metabolites+ko00940/…	AK336897.1 Lotus japonicus cDNA, clone: LjFL1-032-DG11, HTC	PREDICTED: BTB/POZ domain-containing protein At3g05675-like [Cicer arietinum]	Protein of unknown function (DUF2914)	[T] KOG1187 Serine/threonine protein kinase	Classical arabinogalactan protein 9 OS=Arabidopsis thaliana GN=AGP9 PE=1 SV=2
CL5928.Contig2_All	1607	86.09	79.41	78.12	13.67	9.61	12.46	2.75887	K11982//E3 ubiquitin-protein ligase RNF115/126 [EC:2.3.2.27];K11982//E3 ubiquitin-protein ligase RNF115/126 [EC:2.3.2.27];K11982//E3 ubiquitin-protein ligase RNF115/126 [EC:2.3.2.27];K11982//E3 ubiquitin-protein ligase RNF115/126 [EC:2.3.2.27]	AK336943.1 Lotus japonicus cDNA, clone: LjFL1-035-CH06, HTC	PREDICTED: E3 ubiquitin-protein ligase RING1-like [Cicer arietinum] >XP_004515275.1 PREDICTED: E3 ubiquitin-protein ligase RING1-like [Cicer arietinum] >XP_004515276.1 PREDICTED: E3 ubiquitin-protein ligase RING1-like [Cicer arietinum] >XP_012567219.1 PREDICTED: E3 ubiquitin-protein ligase RING1-like [Cicer arietinum]	zinc-ribbon	[O] KOG0800 FOG: Predicted E3 ubiquitin ligase	E3 ubiquitin-protein ligase RING1 OS=Gossypium hirsutum GN=RING1 PE=1 SV=1	GO:0061630//ubiquitin protein ligase activity;GO:0043161//proteasome-mediated ubiquitin-dependent protein catabolic process;GO:0042787//protein ubiquitination involved in ubiquitin-dependent protein catabolic process;GO:0000209//protein polyubiquitination;GO:0016874//ligase activity
CL9523.Contig1_All	2310	255.61	234.64	244.11	36.44	32.83	38.79	2.75716	K06063//SNW domain-containing protein 1+ko03040//Spliceosome;K06063//SNW domain-containing protein 1+ko03040//Spliceosome;K06063//SNW domain-containing protein 1+ko03040//Spliceosome;K06063//SNW domain-containing protein 1+ko03040//Spliceosome;K06063//SNW domain-containing protein 1+ko03040//Spliceosome	AP006144.1 Lotus japonicus genomic DNA, chromosome 3, clone: LjT23P21, TM0261, complete sequence	PREDICTED: SNW/SKI-interacting protein [Lupinus angustifolius] >XP_019458142.1 PREDICTED: SNW/SKI-interacting protein [Lupinus angustifolius] >OIW03698.1 hypothetical protein TanjilG_29733 [Lupinus angustifolius]	SKIP/SNW domain	[AB] KOG2441 mRNA splicing factor/probable chromatin binding snw family nuclear protein	SNW/SKI-interacting protein OS=Arabidopsis thaliana GN=SKIP PE=1 SV=1	GO:0000398//mRNA splicing, via spliceosome;GO:0005681//spliceosomal complex
CL14505.Contig15_All	1551	102.09	102.18	96.22	14.29	15.08	14.73	2.75713	K00660//chalcone synthase [EC:2.3.1.74]+ko04712//Circadian rhythm - plant+ko01100//Metabolic pathways+ko01110//Biosynthesis of secondary metabolites+ko00941//Flavonoid biosynthesis;K00660//chalcone synthase [EC:2.3.1.74]+ko04712//Circadian rhythm - plant+ko01100//Metabolic pathways+ko01110//Biosynthesis of secondary metabolites+ko00941//Flavonoid biosynthesis;K00660//chalcone synthase [EC:2.3.1.7…	KY748118.1 Glycyrrhiza uralensis isolate 3 chalcone synthase mRNA, complete cds	chalcone synthase [Glycyrrhiza uralensis]	Chalcone and stilbene synthases, N-terminal domain	[Q] LSE0252 A Chalcone synthase	Chalcone synthase 7 OS=Glycine max GN=CHS7 PE=3 SV=1
Unigene80_All	1682	80.02	80.54	82.3	11.45	12.27	12.35	2.74155		XM_020362663.1 PREDICTED: Cajanus cajan hypersensitive-induced response protein 1-like (LOC109801562), mRNA	hypersensitive-induced response protein [Lotus japonicus]	SPFH domain / Band 7 family	[C] KOG2620 Prohibitins and stomatins of the PID superfamily	Hypersensitive-induced response protein 1 OS=Oryza sativa subsp. japonica GN=HIR1 PE=1 SV=1
CL455.Contig8_All	3652	75.98	73.48	71.1	10.66	10.85	11.41	2.73893	K02149//V-type H+-transporting ATPase subunit D+ko04145//Phagosome+ko01100//Metabolic pathways+ko00190//Oxidative phosphorylation;K02149//V-type H+-transporting ATPase subunit D+ko04145//Phagosome+ko01100//Metabolic pathways+ko00190//Oxidative phosphorylation;K02149//V-type H+-transporting ATPase subunit D+ko04145//Phagosome+ko01100//Metabolic pathways+ko00190//Oxidative phosphorylation;K02149//V…	XM_020356481.1 PREDICTED: Cajanus cajan phosphatidylinositol 4-kinase gamma 5-like (LOC109796721), mRNA	phosphatidylinositol 4-kinase gamma 5-like [Cajanus cajan]	ATP synthase subunit D	[T] KOG2381 Phosphatidylinositol 4-kinase	Phosphatidylinositol 4-kinase gamma 7 OS=Arabidopsis thaliana GN=PI4KG7 PE=1 SV=2	GO:0016301//kinase activity
CL737.Contig2_All	969	395.12	366.35	413.84	55.44	58.81	59.81	2.73794	K03113//translation initiation factor 1+ko03013//RNA transport;K03113//translation initiation factor 1+ko03013//RNA transport;K03113//translation initiation factor 1+ko03013//RNA transport;K03113//translation initiation factor 1+ko03013//RNA transport;K03113//translation initiation factor 1+ko03013//RNA transport	XM_004487543.2 PREDICTED: Cicer arietinum protein translation factor SUI1 homolog 1 (LOC101509984), mRNA	protein translation factor SUI1 homolog 1 [Arachis duranensis] >XP_016170804.1 protein translation factor SUI1 homolog 1 [Arachis ipaensis]	Translation initiation factor SUI1	[J] KOG1770 Translation initiation factor 1 (eIF-1/SUI1)	Protein translation factor SUI1 homolog OS=Oryza sativa subsp. indica GN=GOS2 PE=2 SV=1
CL15185.Contig3_All	2074	179.54	168.34	176.43	26.87	26.53	24.92	2.73454	K00133//aspartate-semialdehyde dehydrogenase [EC:1.2.1.11]+ko00300//Lysine biosynthesis+ko01230//Biosynthesis of amino acids+ko01100//Metabolic pathways+ko01110//Biosynthesis of secondary metabolites+ko01210//2-Oxocarboxylic acid metabolism+ko00261//Monobactam biosynthesis+ko00260//Glycine, serine and threonine metabolism+ko00270//Cysteine and methionine metabolism;K00133//aspartate-semialdehyde …	XM_020365244.1 PREDICTED: Cajanus cajan aspartate-semialdehyde dehydrogenase (LOC109803603), mRNA	aspartate-semialdehyde dehydrogenase [Glycine max] >ADL27919.1 aspartate-semialdehyde dehydrogenase 2 [Glycine max]	Semialdehyde dehydrogenase, dimerisation domain	[E] KOG4777 Aspartate-semialdehyde dehydrogenase		GO:0009088//threonine biosynthetic process;GO:0009097//isoleucine biosynthetic process;GO:0051287//NAD binding;GO:0005737//cytoplasm;GO:0046983//protein dimerization activity;GO:0050661//NADP binding;GO:0003942//N-acetyl-gamma-glutamyl-phosphate reductase activity;GO:0009089//lysine biosynthetic process via diaminopimelate;GO:0009086//methionine biosynthetic process;GO:0004073//aspartate-semialde…
CL10010.Contig1_All	1472	76.69	72.86	72.14	10.33	11.31	11.44	2.7327	K09060//plant G-box-binding factor;K09060//plant G-box-binding factor;K09060//plant G-box-binding factor;K09060//plant G-box-binding factor;K09060//plant G-box-binding factor	BT144998.1 Lotus japonicus clone JCVI-FLLj-11H16 unknown mRNA	Ocs element-binding factor 1, partial [Cajanus cajan]	bZIP transcription factor	[KR] LSE0037 A R2R3-type MYB transcription factors/VIP1, involved in Agrobacterium VirE2 nuclear import and infectivity	bZIP transcription factor 53 OS=Arabidopsis thaliana GN=BZIP53 PE=1 SV=1
CL3243.Contig8_All	1597	98.62	102.15	102.92	15.62	14.66	15.18	2.72934	K16190//glucuronokinase [EC:2.7.1.43]+ko00520//Amino sugar and nucleotide sugar metabolism+ko00040//Pentose and glucuronate interconversions+ko01100//Metabolic pathways+ko00053//Ascorbate and aldarate metabolism;K16190//glucuronokinase [EC:2.7.1.43]+ko00520//Amino sugar and nucleotide sugar metabolism+ko00040//Pentose and glucuronate interconversions+ko01100//Metabolic pathways+ko00053//Ascorbate…	XM_013595278.1 Medicago truncatula GHMP kinase ATP-binding protein, putative mRNA	PREDICTED: glucuronokinase 1 [Cicer arietinum]	GHMP kinases N terminal domain		Glucuronokinase 1 OS=Arabidopsis thaliana GN=GLCAK1 PE=1 SV=1	GO:0005524//ATP binding;GO:0016301//kinase activity
CL6546.Contig6_All	1117	229.75	241.94	226.48	34.81	35.7	33.85	2.72686	K08235//xyloglucan:xyloglucosyl transferase [EC:2.4.1.207];K08235//xyloglucan:xyloglucosyl transferase [EC:2.4.1.207];K08235//xyloglucan:xyloglucosyl transferase [EC:2.4.1.207];K08235//xyloglucan:xyloglucosyl transferase [EC:2.4.1.207];K08235//xyloglucan:xyloglucosyl transferase [EC:2.4.1.207]	AK245205.1 Glycine max cDNA, clone: GMFL01-23-L23	xyloglucan endotransglucosylase/hydrolase family protein [Medicago truncatula] >KEH20644.1 xyloglucan endotransglucosylase/hydrolase family protein [Medicago truncatula]	Glycosyl hydrolases family 16	[M] TWOG0096 Xyloglucan endotransglycosylase	Xyloglucan endotransglucosylase/hydrolase 2 OS=Glycine max PE=2 SV=1	GO:0016762//xyloglucan:xyloglucosyl transferase activity;GO:0004553//hydrolase activity, hydrolyzing O-glycosyl compounds;GO:0048046//apoplast;GO:0005618//cell wall;GO:0010411//xyloglucan metabolic process;GO:0042546//cell wall biogenesis;GO:0016021//integral component of membrane;GO:0071555//cell wall organization
Unigene45360_All	1386	77.75	72.68	74.83	10.35	11.02	12.41	2.72495	K11094//U2 small nuclear ribonucleoprotein B''+ko03040//Spliceosome	XM_003525365.2 PREDICTED: Glycine max uncharacterized LOC100805083 (LOC100805083), mRNA	PREDICTED: uncharacterized protein LOC100805083 [Glycine max] >KHN23673.1 hypothetical protein glysoja_039124 [Glycine soja] >KRH59821.1 hypothetical protein GLYMA_05G204400 [Glycine max]	Protein of unknown function, DUF599	[S] LSE0401 A Uncharacterized protein		GO:0016021//integral component of membrane
CL6676.Contig2_All	1022	124.12	107.4	122.67	17.12	18.68	17.64	2.71176		XM_003554413.3 PREDICTED: Glycine max protein YLS9-like (LOC100807701), mRNA	hypothetical protein TSUD_340290 [Trifolium subterraneum]	Late embryogenesis abundant protein	[V] LSE0414 A Harpin-induced protein involved in plant hypersensitive response and related proteins	NDR1/HIN1-like protein 10 OS=Arabidopsis thaliana GN=NHL10 PE=2 SV=1	GO:0009506//plasmodesma;GO:0006952//defense response;GO:0016021//integral component of membrane;GO:0004871//signal transducer activity;GO:0046658//anchored component of plasma membrane
CL9599.Contig4_All	1949	65.14	59.73	65.43	10.17	9.42	9.56	2.69815		XM_020371018.1 PREDICTED: Cajanus cajan uncharacterized LOC109808149 (LOC109808149), transcript variant X1, mRNA >XM_020371019.1 PREDICTED: Cajanus cajan uncharacterized LOC109808149 (LOC109808149), transcript variant X2, mRNA	PREDICTED: uncharacterized protein LOC101509660 [Cicer arietinum]	Activator of apoptosis harakiri
Unigene28363_All	1219	78.37	73.84	74.71	11.3	11.2	12.14	2.6981	K09286//EREBP-like factor;K09286//EREBP-like factor;K09286//EREBP-like factor;K09286//EREBP-like factor;K09286//EREBP-like factor	XM_020372309.1 PREDICTED: Cajanus cajan dehydration-responsive element-binding protein 1E-like (LOC109809087), mRNA	dehydration-responsive element-binding protein 1E-like [Cajanus cajan]	AP2 domain	[K] LSE0301 A AP2 domain transcription factor	Dehydration-responsive element-binding protein 1E OS=Arabidopsis thaliana GN=DREB1E PE=2 SV=1	GO:0003677//DNA binding;GO:0005634//nucleus;GO:0006351//transcription, DNA-templated;GO:0003700//DNA binding transcription factor activity
CL1947.Contig17_All	2102	66.21	66.19	64.83	10.46	10.37	9.41	2.697	K01255//leucyl aminopeptidase [EC:3.4.11.1]+ko01100//Metabolic pathways+ko00480//Glutathione metabolism;K01255//leucyl aminopeptidase [EC:3.4.11.1]+ko01100//Metabolic pathways+ko00480//Glutathione metabolism;K01255//leucyl aminopeptidase [EC:3.4.11.1]+ko01100//Metabolic pathways+ko00480//Glutathione metabolism;K01255//leucyl aminopeptidase [EC:3.4.11.1]+ko01100//Metabolic pathways+ko00480//Glutat…	XM_004514610.2 PREDICTED: Cicer arietinum leucine aminopeptidase 1-like (LOC101497276), mRNA	PREDICTED: leucine aminopeptidase 1-like [Cicer arietinum]	Cytosol aminopeptidase family, catalytic domain	[R] KOG2597 Predicted aminopeptidase of the M17 family	Leucine aminopeptidase 2, chloroplastic OS=Arabidopsis thaliana GN=LAP2 PE=2 SV=2	GO:0004177//aminopeptidase activity;GO:0005737//cytoplasm;GO:0008235//metalloexopeptidase activity;GO:0030145//manganese ion binding
CL417.Contig13_All	4910	64.4	65.31	62.9	10.39	8.98	10.26	2.69668	K01365//cathepsin L [EC:3.4.22.15]+ko04145//Phagosome;K01365//cathepsin L [EC:3.4.22.15]+ko04145//Phagosome;K01365//cathepsin L [EC:3.4.22.15]+ko04145//Phagosome;K01365//cathepsin L [EC:3.4.22.15]+ko04145//Phagosome	XM_004498969.2 PREDICTED: Cicer arietinum cysteine proteinase RD21a (LOC101494590), mRNA	PREDICTED: cysteine proteinase RD21a [Cicer arietinum]	Papain family cysteine protease	[O] KOG1543 Cysteine proteinase Cathepsin L	Cysteine proteinase RD21A OS=Arabidopsis thaliana GN=RD21A PE=1 SV=1	GO:0005615//extracellular space;GO:0051603//proteolysis involved in cellular protein catabolic process;GO:0008234//cysteine-type peptidase activity;GO:0004197//cysteine-type endopeptidase activity;GO:0016021//integral component of membrane;GO:0005764//lysosome
CL4160.Contig2_All	1239	174.02	152.99	168.99	26.04	25.04	24.78	2.69527	K09286//EREBP-like factor;K09286//EREBP-like factor;K09286//EREBP-like factor;K09286//EREBP-like factor;K09286//EREBP-like factor	EU840990.1 Ammopiptanthus mongolicus C-repeat binding factor 1 (CBF1) mRNA, complete cds	CRT/DRE binding factor 4 [Medicago truncatula]	AP2 domain	[K] LSE0301 A AP2 domain transcription factor	Dehydration-responsive element-binding protein 1D OS=Arabidopsis thaliana GN=DREB1D PE=2 SV=1	GO:0003677//DNA binding;GO:0005634//nucleus;GO:0006351//transcription, DNA-templated;GO:0003700//DNA binding transcription factor activity
CL6322.Contig5_All	2555	79.5	79.72	80.73	12.6	12.69	11.68	2.69141	K00228//coproporphyrinogen III oxidase [EC:1.3.3.3]+ko00860//Porphyrin and chlorophyll metabolism+ko01100//Metabolic pathways+ko01110//Biosynthesis of secondary metabolites;K00228//coproporphyrinogen III oxidase [EC:1.3.3.3]+ko00860//Porphyrin and chlorophyll metabolism+ko01100//Metabolic pathways+ko01110//Biosynthesis of secondary metabolites;K00228//coproporphyrinogen III oxidase [EC:1.3.3.3]+k…	AK338655.1 Lotus japonicus cDNA, clone: LjFL2-036-AE11, HTC	unknown [Lotus japonicus]	Coproporphyrinogen III oxidase	[H] KOG1518 Coproporphyrinogen III oxidase CPO/HEM13	Oxygen-dependent coproporphyrinogen-III oxidase, chloroplastic OS=Glycine max GN=CPX PE=2 SV=1	GO:0004109//coproporphyrinogen oxidase activity;GO:0006779//porphyrin-containing compound biosynthetic process
CL9090.Contig2_All	1103	103.49	106.31	113.62	16.86	15.37	17.45	2.68791			hypothetical protein glysoja_025159 [Glycine soja] >KRH18846.1 hypothetical protein GLYMA_13G085900 [Glycine max]
CL3794.Contig1_All	1011	92.93	102.08	98.05	15.11	14.49	15.71	2.6768		XM_020369421.1 PREDICTED: Cajanus cajan uncharacterized LOC109806885 (LOC109806885), mRNA	PREDICTED: uncharacterized protein LOC101488248 [Cicer arietinum]	DNL zinc finger
CL1422.Contig1_All	1958	198.29	203.06	192.86	31.4	29.43	31.74	2.67372	K15687//E3 ubiquitin-protein ligase makorin [EC:2.3.2.27];K15687//E3 ubiquitin-protein ligase makorin [EC:2.3.2.27];K15687//E3 ubiquitin-protein ligase makorin [EC:2.3.2.27];K15687//E3 ubiquitin-protein ligase makorin [EC:2.3.2.27];K15687//E3 ubiquitin-protein ligase makorin [EC:2.3.2.27]	XM_020370491.1 PREDICTED: Cajanus cajan E3 ubiquitin-protein ligase makorin-like (LOC109807832), mRNA	E3 ubiquitin-protein ligase makorin-like [Cajanus cajan]	Zinc finger C-x8-C-x5-C-x3-H type (and similar)	[O] KOG1039 Predicted E3 ubiquitin ligase	E3 ubiquitin-protein ligase makorin OS=Arabidopsis thaliana GN=MKRN PE=2 SV=1	GO:0046872//metal ion binding
Unigene21270_All	2252	164.66	168.61	168.35	27.59	25.57	25.18	2.67127	K05917//sterol 14alpha-demethylase [EC:1.14.14.154]+ko01100//Metabolic pathways+ko01110//Biosynthesis of secondary metabolites+ko00100//Steroid biosynthesis;K05917//sterol 14alpha-demethylase [EC:1.14.14.154]+ko01100//Metabolic pathways+ko01110//Biosynthesis of secondary metabolites+ko00100//Steroid biosynthesis;K05917//sterol 14alpha-demethylase [EC:1.14.14.154]+ko01100//Metabolic pathways+ko011…	XM_003528998.3 PREDICTED: Glycine max obtusifoliol 14-alpha demethylase-like (LOC100810799), mRNA	PREDICTED: obtusifoliol 14-alpha demethylase [Vigna radiata var. radiata]	Cytochrome P450	[Q] KOG0684 Cytochrome P450	Sterol 14-demethylase OS=Arabidopsis thaliana GN=CYP51G1 PE=1 SV=1	GO:0016705//oxidoreductase activity, acting on paired donors, with incorporation or reduction of molecular oxygen;GO:0020037//heme binding;GO:0008168//methyltransferase activity;GO:0005506//iron ion binding;GO:0004497//monooxygenase activity
CL3403.Contig2_All	1417	528.33	525.71	513.16	80.18	83.45	82.8	2.65691		XM_004493478.2 PREDICTED: Cicer arietinum zinc finger A20 and AN1 domain-containing stress-associated protein 8-like (LOC101492738), transcript variant X1, mRNA	zinc finger A20 and AN1 domain-containing stress-associated protein 8-like [Cajanus cajan] >KYP70558.1 Zinc finger A20 and AN1 domain-containing stress-associated protein 8 [Cajanus cajan]	A20-like zinc finger	[R] KOG3173 Predicted Zn-finger protein	Zinc finger A20 and AN1 domain-containing stress-associated protein 8 OS=Oryza sativa subsp. japonica GN=SAP8 PE=2 SV=1	GO:0003677//DNA binding;GO:0008270//zinc ion binding
Unigene27643_All	1242	95.73	99.01	107.63	15.69	16.18	15.9	2.64863	K14504//xyloglucan:xyloglucosyl transferase TCH4 [EC:2.4.1.207]+ko04075//Plant hormone signal transduction;K14504//xyloglucan:xyloglucosyl transferase TCH4 [EC:2.4.1.207]+ko04075//Plant hormone signal transduction;K14504//xyloglucan:xyloglucosyl transferase TCH4 [EC:2.4.1.207]+ko04075//Plant hormone signal transduction;K14504//xyloglucan:xyloglucosyl transferase TCH4 [EC:2.4.1.207]+ko04075//Plant…	XM_003549440.3 PREDICTED: Glycine max probable xyloglucan endotransglucosylase/hydrolase protein 23 (LOC100800547), mRNA	Putative xyloglucan endotransglucosylase/hydrolase protein 23 [Glycine soja] >KRH19003.1 hypothetical protein GLYMA_13G095000 [Glycine max]	Glycosyl hydrolases family 16	[M] TWOG0096 Xyloglucan endotransglycosylase	Probable xyloglucan endotransglucosylase/hydrolase protein 23 OS=Arabidopsis thaliana GN=XTH23 PE=2 SV=1	GO:0016762//xyloglucan:xyloglucosyl transferase activity;GO:0004553//hydrolase activity, hydrolyzing O-glycosyl compounds;GO:0048046//apoplast;GO:0005618//cell wall;GO:0010411//xyloglucan metabolic process;GO:0042546//cell wall biogenesis;GO:0071555//cell wall organization
CL4295.Contig5_All	2508	114.89	115.45	111.31	18.59	18.21	17.68	2.64182	K04733//interleukin-1 receptor-associated kinase 4 [EC:2.7.11.1];K04733//interleukin-1 receptor-associated kinase 4 [EC:2.7.11.1];K04733//interleukin-1 receptor-associated kinase 4 [EC:2.7.11.1]	XM_004507941.2 PREDICTED: Cicer arietinum serine/threonine-protein kinase At5g01020-like (LOC101511372), mRNA	PREDICTED: serine/threonine-protein kinase At5g01020-like [Cicer arietinum]	Protein tyrosine kinase	[T] KOG1187 Serine/threonine protein kinase	Serine/threonine-protein kinase RIPK OS=Arabidopsis thaliana GN=RIPK PE=1 SV=1	GO:0005524//ATP binding;GO:0004672//protein kinase activity
CL316.Contig3_All	2648	76.65	79.26	74.59	12.42	12.02	12.43	2.63787	K13291//terminal uridylyltransferase [EC:2.7.7.52];K13291//terminal uridylyltransferase [EC:2.7.7.52];K13291//terminal uridylyltransferase [EC:2.7.7.52];K13291//terminal uridylyltransferase [EC:2.7.7.52];K13291//terminal uridylyltransferase [EC:2.7.7.52]	XM_003529934.3 PREDICTED: Glycine max UTP:RNA uridylyltransferase 1-like (LOC100812787), mRNA	UTP:RNA uridylyltransferase 1 [Cajanus cajan] >KYP76953.1 Poly(A) RNA polymerase cid11 [Cajanus cajan]	Cid1 family poly A polymerase	[D] KOG2277 S-M checkpoint control protein CID1 and related nucleotidyltransferases	UTP:RNA uridylyltransferase 1 OS=Arabidopsis thaliana GN=URT1 PE=1 SV=2	GO:0016779//nucleotidyltransferase activity
Unigene31045_All	3049	261.71	271.05	264.52	44.01	42.4	42.2	2.62635	K23048//RING finger protein unkempt;K23048//RING finger protein unkempt;K23048//RING finger protein unkempt;K23048//RING finger protein unkempt;K23048//RING finger protein unkempt	XM_004490974.2 PREDICTED: Cicer arietinum zinc finger CCCH domain-containing protein 29 (LOC101488929), mRNA	PREDICTED: zinc finger CCCH domain-containing protein 29 [Cicer arietinum]	Ankyrin repeat	[R] KOG1595 CCCH-type Zn-finger protein	Zinc finger CCCH domain-containing protein 47 OS=Arabidopsis thaliana GN=At3g55980 PE=2 SV=1	GO:0046872//metal ion binding
CL4349.Contig6_All	2484	75.44	81.71	73.19	12.02	12.5	12.69	2.62288	K01180//endo-1,3(4)-beta-glucanase [EC:3.2.1.6];K01180//endo-1,3(4)-beta-glucanase [EC:3.2.1.6];K01180//endo-1,3(4)-beta-glucanase [EC:3.2.1.6];K01180//endo-1,3(4)-beta-glucanase [EC:3.2.1.6];K01180//endo-1,3(4)-beta-glucanase [EC:3.2.1.6]	XM_003541206.3 PREDICTED: Glycine max endo-1,3(4)-beta-glucanase 1-like (LOC100776030), mRNA	hypothetical protein TSUD_285680 [Trifolium subterraneum]	Glycosyl hydrolase family 81	[G] KOG2254 Predicted endo-1,3-beta-glucanase		GO:0052861//glucan endo-1,3-beta-glucanase activity, C-3 substituted reducing group
CL7459.Contig1_All	2549	100.48	101.03	97.7	15.49	17.17	15.7	2.62239	K22683//aspartyl protease family protein [EC:3.4.23.-];K22683//aspartyl protease family protein [EC:3.4.23.-];K22683//aspartyl protease family protein [EC:3.4.23.-];K22683//aspartyl protease family protein [EC:3.4.23.-];K22683//aspartyl protease family protein [EC:3.4.23.-]	XM_020351411.1 PREDICTED: Cajanus cajan aspartic proteinase nepenthesin-2-like (LOC109792027), mRNA	eukaryotic aspartyl protease family protein [Medicago truncatula] >AET00358.2 eukaryotic aspartyl protease family protein [Medicago truncatula]	Xylanase inhibitor N-terminal	[O] KOG1339 Aspartyl protease	Aspartyl protease family protein 2 OS=Arabidopsis thaliana GN=APF2 PE=2 SV=1	GO:0004190//aspartic-type endopeptidase activity
CL2053.Contig2_All	985	65.47	75.27	72.45	11.19	11.92	11.12	2.62145		XM_020364845.1 PREDICTED: Cajanus cajan uncharacterized LOC109803320 (LOC109803320), mRNA	C2 domain protein [Medicago truncatula] >KEH35304.1 C2 domain protein [Medicago truncatula]	C2 domain
Unigene28025_All	1168	98.92	100.36	100.46	15.78	16.32	16.23	2.6182	K08511//vesicle-associated membrane protein 72;K08511//vesicle-associated membrane protein 72;K08511//vesicle-associated membrane protein 72;K08511//vesicle-associated membrane protein 72;K08511//vesicle-associated membrane protein 72	XM_003604942.2 Medicago truncatula synaptobrevin-like protein mRNA	vesicle-associated membrane protein 722-like [Cajanus cajan] >KYP40256.1 Putative vesicle-associated membrane protein 726 family [Cajanus cajan]	Synaptobrevin	[U] KOG0859 Synaptobrevin/VAMP-like protein	Vesicle-associated membrane protein 722 OS=Arabidopsis thaliana GN=VAMP722 PE=2 SV=2	GO:0016021//integral component of membrane;GO:0016192//vesicle-mediated transport
CL11383.Contig1_All	694	104	99.59	112.04	16.15	18.21	16.34	2.61302		XM_004495885.1 PREDICTED: Cicer arietinum indole-3-acetic acid-induced protein ARG2-like (LOC101488407), mRNA	uncharacterized protein LOC100527032 [Glycine max] >ACU16069.1 unknown [Glycine max] >KHN08677.1 Indole-3-acetic acid-induced protein ARG2 [Glycine soja] >KRH69280.1 hypothetical protein GLYMA_02G017100 [Glycine max]			Indole-3-acetic acid-induced protein ARG2 OS=Vigna radiata var. radiata GN=ARG2 PE=2 SV=1	GO:0006950//response to stress
CL913.Contig11_All	1754	65.26	63.31	61.7	11.86	9.74	9.54	2.60187	K04733//interleukin-1 receptor-associated kinase 4 [EC:2.7.11.1];K17046//protein DEK;K17046//protein DEK;K17046//protein DEK;K18626//trichohyalin	XM_004497477.2 PREDICTED: Cicer arietinum nucleolar protein 58 (LOC101513050), mRNA	PREDICTED: nucleolar protein 58 [Cicer arietinum]	Heavy-metal-associated domain	[P] KOG1603 Copper chaperone	Heavy metal-associated isoprenylated plant protein 6 OS=Arabidopsis thaliana GN=HIPP06 PE=1 SV=1	GO:0046872//metal ion binding;GO:0030001//metal ion transport
CL10665.Contig3_All	844	64.11	67.77	63.95	10.61	10.85	10.37	2.60097	K00432//glutathione peroxidase [EC:1.11.1.9]+ko00590//Arachidonic acid metabolism+ko00480//Glutathione metabolism;K00432//glutathione peroxidase [EC:1.11.1.9]+ko00590//Arachidonic acid metabolism+ko00480//Glutathione metabolism;K00432//glutathione peroxidase [EC:1.11.1.9]+ko00590//Arachidonic acid metabolism+ko00480//Glutathione metabolism;K00432//glutathione peroxidase [EC:1.11.1.9]+ko00590//Ara…	BT149139.1 Lotus japonicus clone JCVI-FLLj-2E10 unknown mRNA	probable glutathione peroxidase 8 [Cajanus cajan]	Glutathione peroxidase	[O] KOG1651 Glutathione peroxidase	Probable glutathione peroxidase 8 OS=Arabidopsis thaliana GN=GPX8 PE=2 SV=1	GO:0006979//response to oxidative stress;GO:0004602//glutathione peroxidase activity
CL10940.Contig1_All	1305	344.32	328.36	343.67	58.96	52.18	55.22	2.59829	K00020//3-hydroxyisobutyrate dehydrogenase [EC:1.1.1.31]+ko00280//Valine, leucine and isoleucine degradation+ko01100//Metabolic pathways;K14299//nucleoporin SEH1+ko03013//RNA transport	XM_004500582.2 PREDICTED: Cicer arietinum protein EXORDIUM-like (LOC101494177), mRNA	protein EXORDIUM [Arachis ipaensis]	Phosphate-induced protein 1 conserved region		Protein EXORDIUM OS=Arabidopsis thaliana GN=EXO PE=2 SV=1
CL13595.Contig2_All	953	298.24	318.63	310.34	48.22	48.93	55.16	2.58837		XM_004489590.1 PREDICTED: Cicer arietinum uncharacterized LOC101490115 (LOC101490115), mRNA	PREDICTED: uncharacterized protein LOC101490115 [Cicer arietinum]				GO:0016021//integral component of membrane
Unigene3754_All	1536	567.17	587.78	560.23	94.35	92.45	97.75	2.58072	K00134//glyceraldehyde 3-phosphate dehydrogenase [EC:1.2.1.12]+ko00010//Glycolysis / Gluconeogenesis+ko01230//Biosynthesis of amino acids+ko01100//Metabolic pathways+ko01110//Biosynthesis of secondary metabolites+ko00710//Carbon fixation in photosynthetic organisms+ko01200//Carbon metabolism;K00134//glyceraldehyde 3-phosphate dehydrogenase [EC:1.2.1.12]+ko00010//Glycolysis / Gluconeogenesis+ko012…	NM_001253117.2 Glycine max glyceraldehyde-3-phosphate dehydrogenase, cytosolic-like (LOC100782924), mRNA	PREDICTED: glyceraldehyde-3-phosphate dehydrogenase GAPC1, cytosolic [Vigna radiata var. radiata]	Glyceraldehyde 3-phosphate dehydrogenase, C-terminal domain	[G] KOG0657 Glyceraldehyde 3-phosphate dehydrogenase	Glyceraldehyde-3-phosphate dehydrogenase 2, cytosolic OS=Oryza sativa subsp. japonica GN=GAPC2 PE=1 SV=1	GO:0006006//glucose metabolic process;GO:0016620//oxidoreductase activity, acting on the aldehyde or oxo group of donors, NAD or NADP as acceptor;GO:0050661//NADP binding;GO:0051287//NAD binding
CL50.Contig5_All	1873	71.12	74.46	70.78	12.06	10.72	13.22	2.57871	K14498//serine/threonine-protein kinase SRK2 [EC:2.7.11.1]+ko04016//MAPK signaling pathway - plant+ko04075//Plant hormone signal transduction;K14498//serine/threonine-protein kinase SRK2 [EC:2.7.11.1]+ko04016//MAPK signaling pathway - plant+ko04075//Plant hormone signal transduction;K14498//serine/threonine-protein kinase SRK2 [EC:2.7.11.1]+ko04016//MAPK signaling pathway - plant+ko04075//Plant h…	XM_003555659.3 PREDICTED: Glycine max serine/threonine-protein kinase SRK2E-like (LOC100804702), transcript variant X1, mRNA	PREDICTED: serine/threonine-protein kinase SRK2E-like isoform X1 [Glycine max] >KHM99000.1 Serine/threonine-protein kinase SRK2E [Glycine soja] >KRG89230.1 hypothetical protein GLYMA_20G009600 [Glycine max]	Protein kinase domain	[T] KOG0583 Serine/threonine protein kinase	Serine/threonine-protein kinase SRK2E OS=Arabidopsis thaliana GN=SRK2E PE=1 SV=1	GO:0005634//nucleus;GO:0004674//protein serine/threonine kinase activity;GO:0005524//ATP binding;GO:0006468//protein phosphorylation;GO:0035556//intracellular signal transduction;GO:0005737//cytoplasm
Unigene1002_All	2427	80.37	81.82	78.92	13.28	14.24	12.7	2.57622	K14317//nuclear pore complex protein Nup214+ko03013//RNA transport;K14317//nuclear pore complex protein Nup214+ko03013//RNA transport;K14317//nuclear pore complex protein Nup214+ko03013//RNA transport;K14317//nuclear pore complex protein Nup214+ko03013//RNA transport;K14317//nuclear pore complex protein Nup214+ko03013//RNA transport	XM_004488358.2 PREDICTED: Cicer arietinum nuclear pore complex protein NUP1 (LOC101507132), mRNA	PREDICTED: nuclear pore complex protein NUP1 [Cicer arietinum]		[YU] KOG0845 Nuclear pore complex, Nup98 component (sc Nup145/Nup100/Nup116)	Protein KAKU4 OS=Arabidopsis thaliana GN=KAKU4 PE=1 SV=1
Unigene1086_All	982	77.06	67.4	77.92	13.06	11.58	12.31	2.5724	K03676//glutaredoxin 3;K03676//glutaredoxin 3;K03676//glutaredoxin 3;K03676//glutaredoxin 3;K03676//glutaredoxin 3	XM_003542971.3 PREDICTED: Glycine max glutaredoxin-C9-like (LOC100791149), mRNA	hypothetical protein TSUD_385690 [Trifolium subterraneum]	Glutaredoxin	[O] KOG1752 Glutaredoxin and related proteins	Glutaredoxin-C9 OS=Arabidopsis thaliana GN=GRXC9 PE=1 SV=1	GO:0015035//protein disulfide oxidoreductase activity;GO:0009055//electron transfer activity;GO:0005623//cell;GO:0045454//cell redox homeostasis
CL355.Contig9_All	1787	94.72	86.27	94.73	16.02	16	14.61	2.55411	K03248//translation initiation factor 3 subunit G+ko03013//RNA transport;K03248//translation initiation factor 3 subunit G+ko03013//RNA transport;K03248//translation initiation factor 3 subunit G+ko03013//RNA transport;K03248//translation initiation factor 3 subunit G+ko03013//RNA transport;K03248//translation initiation factor 3 subunit G+ko03013//RNA transport	XM_003551959.3 PREDICTED: Glycine max eukaryotic translation initiation factor 3 subunit G-like (LOC100818725), mRNA	eukaryotic translation initiation factor 3 subunit G [Cajanus cajan] >KYP77173.1 Eukaryotic translation initiation factor 3 subunit G [Cajanus cajan]	Eukaryotic translation initiation factor 3 subunit G	[J] KOG0122 Translation initiation factor 3, subunit g (eIF-3g)	Serine/arginine-rich SC35-like splicing factor SCL33 OS=Arabidopsis thaliana GN=SCL33 PE=1 SV=1	GO:0016282//eukaryotic 43S preinitiation complex;GO:0006446//regulation of translational initiation;GO:0003743//translation initiation factor activity;GO:0033290//eukaryotic 48S preinitiation complex;GO:0005852//eukaryotic translation initiation factor 3 complex;GO:0001731//formation of translation preinitiation complex
CL10318.Contig2_All	1379	70.19	78.54	78.73	10.72	16.43	11.29	2.55206	K04554//ubiquitin-conjugating enzyme E2 J2 [EC:2.3.2.23]+ko04141//Protein processing in endoplasmic reticulum+ko04120//Ubiquitin mediated proteolysis;K04554//ubiquitin-conjugating enzyme E2 J2 [EC:2.3.2.23]+ko04141//Protein processing in endoplasmic reticulum+ko04120//Ubiquitin mediated proteolysis;K04554//ubiquitin-conjugating enzyme E2 J2 [EC:2.3.2.23]+ko04141//Protein processing in endoplasmic…	XM_003528692.3 PREDICTED: Glycine max ubiquitin-conjugating enzyme E2 34-like (LOC100778181), mRNA	ubiquitin-conjugating enzyme E2 34-like [Cajanus cajan] >KYP43637.1 Ubiquitin carrier protein E2 34 [Cajanus cajan]	Ubiquitin-conjugating enzyme	[O] KOG0894 Ubiquitin-protein ligase	Ubiquitin-conjugating enzyme E2 34 OS=Arabidopsis thaliana GN=UBC34 PE=2 SV=1	GO:0061630//ubiquitin protein ligase activity;GO:0005783//endoplasmic reticulum;GO:0030433//ubiquitin-dependent ERAD pathway;GO:0031625//ubiquitin protein ligase binding;GO:0016021//integral component of membrane;GO:0000209//protein polyubiquitination
CL3248.Contig2_All	2146	273.77	249.44	256.07	48.16	42.84	41.2	2.55127	K12900//FUS-interacting serine-arginine-rich protein 1+ko03040//Spliceosome	AP010569.1 Lotus japonicus genomic DNA, chromosome 6, clone: LjT34E13, TM1889, complete sequence	unknown [Lotus japonicus]	Proline-rich nuclear receptor coactivator	[AR] KOG2146 Splicing coactivator SRm160/300, subunit SRm160 (contains PWI domain)
Unigene42511_All	1765	2541.06	2485.09	2397.95	406.78	409.43	442.49	2.55064	K09503//DnaJ homolog subfamily A member 2+ko04141//Protein processing in endoplasmic reticulum;K09503//DnaJ homolog subfamily A member 2+ko04141//Protein processing in endoplasmic reticulum;K09503//DnaJ homolog subfamily A member 2+ko04141//Protein processing in endoplasmic reticulum;K09503//DnaJ homolog subfamily A member 2+ko04141//Protein processing in endoplasmic reticulum;K09503//DnaJ homolo…	XM_003626682.2 Medicago truncatula DnaJ-class molecular chaperone mRNA	PREDICTED: dnaJ protein homolog 2-like [Cicer arietinum]	DnaJ C terminal domain	[O] KOG0712 Molecular chaperone (DnaJ superfamily)	DnaJ protein homolog OS=Cucumis sativus GN=DNAJ1 PE=2 SV=1	GO:0006457//protein folding;GO:0046872//metal ion binding;GO:0005524//ATP binding;GO:0051082//unfolded protein binding;GO:0031072//heat shock protein binding;GO:0009408//response to heat
CL14505.Contig17_All	2993	66.87	69.44	67.51	11.07	12.6	11.14	2.5434	K00660//chalcone synthase [EC:2.3.1.74]+ko04712//Circadian rhythm - plant+ko01100//Metabolic pathways+ko01110//Biosynthesis of secondary metabolites+ko00941//Flavonoid biosynthesis;K00660//chalcone synthase [EC:2.3.1.74]+ko04712//Circadian rhythm - plant+ko01100//Metabolic pathways+ko01110//Biosynthesis of secondary metabolites+ko00941//Flavonoid biosynthesis;K10601//E3 ubiquitin-protein ligase s…	KY748118.1 Glycyrrhiza uralensis isolate 3 chalcone synthase mRNA, complete cds	chalcone synthase [Cicer arietinum]	Chalcone and stilbene synthases, N-terminal domain	[Q] LSE0252 A Chalcone synthase	Chalcone synthase 1 OS=Trifolium subterraneum GN=CHS1 PE=3 SV=1
Unigene24576_All	3268	340.77	338.25	337.43	59.52	58.47	59.04	2.516	K10268//F-box and leucine-rich repeat protein 2/20;K10268//F-box and leucine-rich repeat protein 2/20;K10268//F-box and leucine-rich repeat protein 2/20;K10268//F-box and leucine-rich repeat protein 2/20;K10268//F-box and leucine-rich repeat protein 2/20	AP010473.1 Lotus japonicus genomic DNA, chromosome 4, clone: LjT09M02, TM1870b, complete sequence	PREDICTED: F-box protein SKIP2-like [Glycine max] >KRH04530.1 hypothetical protein GLYMA_17G167800 [Glycine max]	Leucine Rich repeats (2 copies)	[R] KOG1947 Leucine rich repeat proteins, some proteins contain F-box	F-box protein SKIP2 OS=Arabidopsis thaliana GN=SKIP2 PE=1 SV=1
CL3932.Contig7_All	1982	66.5	64.95	65.79	12.53	9.98	11.83	2.51318	K14677//aminoacylase [EC:3.5.1.14]+ko00220//Arginine biosynthesis+ko01230//Biosynthesis of amino acids+ko01100//Metabolic pathways+ko01110//Biosynthesis of secondary metabolites+ko01210//2-Oxocarboxylic acid metabolism;K14677//aminoacylase [EC:3.5.1.14]+ko00220//Arginine biosynthesis+ko01230//Biosynthesis of amino acids+ko01100//Metabolic pathways+ko01110//Biosynthesis of secondary metabolites+ko…	XM_004498044.2 PREDICTED: Cicer arietinum aminoacylase-1 (LOC101489624), transcript variant X2, mRNA	PREDICTED: aminoacylase-1 isoform X2 [Cicer arietinum]	Peptidase family M20/M25/M40	[E] KOG2275 Aminoacylase ACY1 and related metalloexopeptidases		GO:0008237//metallopeptidase activity;GO:0006520//cellular amino acid metabolic process;GO:0004046//aminoacylase activity;GO:0005737//cytoplasm
CL9234.Contig2_All	1670	302.1	264.75	315.57	55.62	47.93	50.2	2.5108	K09286//EREBP-like factor;K09286//EREBP-like factor;K09286//EREBP-like factor;K09286//EREBP-like factor	NM_001251666.2 Glycine max ethylene-responsive element binding factor 4 (LOC100170742), mRNA	AP2/ERF [Lotus corniculatus]	AP2 domain	[K] LSE0301 A AP2 domain transcription factor	Ethylene-responsive transcription factor 11 OS=Arabidopsis thaliana GN=ERF11 PE=2 SV=1	GO:0003677//DNA binding;GO:0005634//nucleus;GO:0006351//transcription, DNA-templated;GO:0003700//DNA binding transcription factor activity
CL2379.Contig2_All	1431	61.3	56.95	57.81	10.41	10.24	10.55	2.50844	K04125//gibberellin 2beta-dioxygenase [EC:1.14.11.13]+ko00904//Diterpenoid biosynthesis+ko01110//Biosynthesis of secondary metabolites;K04125//gibberellin 2beta-dioxygenase [EC:1.14.11.13]+ko00904//Diterpenoid biosynthesis+ko01110//Biosynthesis of secondary metabolites;K04125//gibberellin 2beta-dioxygenase [EC:1.14.11.13]+ko00904//Diterpenoid biosynthesis+ko01110//Biosynthesis of secondary metabo…	XM_003542887.3 PREDICTED: Glycine max gibberellin 2-beta-dioxygenase-like (LOC100789739), mRNA	plant gibberellin 2-oxidase [Medicago truncatula] >AES64173.1 plant gibberellin 2-oxidase [Medicago truncatula]	2OG-Fe(II) oxygenase superfamily	[QR] KOG0143 Iron/ascorbate family oxidoreductases	Gibberellin 2-beta-dioxygenase OS=Phaseolus coccineus GN=GA2OX1 PE=2 SV=1	GO:0046872//metal ion binding;GO:0052634//C-19 gibberellin 2-beta-dioxygenase activity;GO:0009416//response to light stimulus;GO:0045487//gibberellin catabolic process;GO:0016491//oxidoreductase activity
CL9844.Contig1_All	1215	287.06	291.67	292.45	46.77	52.3	53.25	2.50186	K04733//interleukin-1 receptor-associated kinase 4 [EC:2.7.11.1];K04733//interleukin-1 receptor-associated kinase 4 [EC:2.7.11.1];K10572//inositol-pentakisphosphate 2-kinase [EC:2.7.1.158]+ko01100//Metabolic pathways+ko04070//Phosphatidylinositol signaling system+ko00562//Inositol phosphate metabolism;K04733//interleukin-1 receptor-associated kinase 4 [EC:2.7.11.1];K04733//interleukin-1 receptor-…	XM_004515097.2 PREDICTED: Cicer arietinum putative late blight resistance protein homolog R1B-19 (LOC101499358), mRNA	PREDICTED: putative late blight resistance protein homolog R1B-19 [Cicer arietinum]	Heavy-metal-associated domain	[P] KOG1603 Copper chaperone	Heavy metal-associated isoprenylated plant protein 39 OS=Arabidopsis thaliana GN=HIPP39 PE=2 SV=1	GO:0046872//metal ion binding;GO:0030001//metal ion transport
CL7973.Contig4_All	1031	1763.15	1625.46	1713.85	310.87	284.72	295.89	2.50071		AY009094.1 Robinia pseudoacacia auxin-repressed protein mRNA, complete cds	dormancy-associated protein/auxin-repressed protein [Glycyrrhiza uralensis]	Dormancy/auxin associated protein		Dormancy-associated protein 1 OS=Pisum sativum GN=DRM1 PE=2 SV=1
Unigene45951_All	2679	417.56	394.61	422.82	75.31	73.16	69.99	2.49238	K08679//UDP-glucuronate 4-epimerase [EC:5.1.3.6]+ko00520//Amino sugar and nucleotide sugar metabolism+ko01100//Metabolic pathways;K08679//UDP-glucuronate 4-epimerase [EC:5.1.3.6]+ko00520//Amino sugar and nucleotide sugar metabolism+ko01100//Metabolic pathways;K08679//UDP-glucuronate 4-epimerase [EC:5.1.3.6]+ko00520//Amino sugar and nucleotide sugar metabolism+ko01100//Metabolic pathways;K08679//U…	XM_003549472.3 PREDICTED: Glycine max UDP-glucuronate 4-epimerase 1 (LOC100818861), mRNA	PREDICTED: UDP-glucuronate 4-epimerase 1 [Cucumis melo]	NAD dependent epimerase/dehydratase family	[M] KOG1371 UDP-glucose 4-epimerase/UDP-sulfoquinovose synthase	UDP-glucuronate 4-epimerase 1 OS=Arabidopsis thaliana GN=GAE1 PE=1 SV=1	GO:0005975//carbohydrate metabolic process;GO:0016021//integral component of membrane;GO:0016857//racemase and epimerase activity, acting on carbohydrates and derivatives;GO:0050662//coenzyme binding
CL8984.Contig1_All	1306	65.52	70.24	64.22	11.39	11.82	12.33	2.47949	K03671//thioredoxin 1;K03671//thioredoxin 1;K03671//thioredoxin 1;K03671//thioredoxin 1;K03671//thioredoxin 1	NM_001249497.2 Glycine max uncharacterized LOC100306280 (LOC100306280), mRNA	PREDICTED: thioredoxin-like protein CXXS1 [Cicer arietinum]	Thioredoxin	[O] KOG0907 Thioredoxin	Thioredoxin-like protein CXXS1 OS=Arabidopsis thaliana GN=CXXS1 PE=2 SV=2	GO:0006662//glycerol ether metabolic process;GO:0015035//protein disulfide oxidoreductase activity;GO:0005623//cell;GO:0045454//cell redox homeostasis
Unigene20396_All	1960	185.93	171.38	179.7	35.13	30.02	30.79	2.47611	K04733//interleukin-1 receptor-associated kinase 4 [EC:2.7.11.1];K14306//nuclear pore complex protein Nup62+ko03013//RNA transport;K17987//next to BRCA1 gene 1 protein	AK338351.1 Lotus japonicus cDNA, clone: LjFL2-018-BH01, HTC	PREDICTED: uncharacterized protein LOC101503649 [Cicer arietinum]	PB1 domain	[GO] KOG4157 beta-1,6-N-acetylglucosaminyltransferase, contains WSC domain	Proline-rich receptor-like protein kinase PERK1 OS=Arabidopsis thaliana GN=PERK1 PE=2 SV=1
CL9479.Contig2_All	1552	95.61	105.6	98.4	15.67	17.71	20.07	2.47581	K03232//elongation factor 1-beta;K03232//elongation factor 1-beta;K03232//elongation factor 1-beta;K03232//elongation factor 1-beta;K03232//elongation factor 1-beta	BT141762.1 Medicago truncatula clone JCVI-FLMt-5C7 unknown mRNA	elongation factor 1-beta [Medicago truncatula] >KEH28965.1 elongation factor 1-beta [Medicago truncatula]	EF-1 guanine nucleotide exchange domain	[K] KOG1668 Elongation factor 1 beta/delta chain	Elongation factor 1-delta OS=Pimpinella brachycarpa PE=2 SV=3	GO:0003746//translation elongation factor activity;GO:0005853//eukaryotic translation elongation factor 1 complex
CL7111.Contig2_All	2541	79.14	72.95	81	14.49	12.9	14.38	2.47359	K14487//auxin responsive GH3 gene family+ko04075//Plant hormone signal transduction;K14487//auxin responsive GH3 gene family+ko04075//Plant hormone signal transduction;K14487//auxin responsive GH3 gene family+ko04075//Plant hormone signal transduction;K14487//auxin responsive GH3 gene family+ko04075//Plant hormone signal transduction;K14487//auxin responsive GH3 gene family+ko04075//Plant hormone…	AP004951.1 Lotus japonicus genomic DNA, chromosome 2, clone: LjT26I01, TM0124, complete sequence	PREDICTED: probable indole-3-acetic acid-amido synthetase GH3.1 [Cicer arietinum]	GH3 auxin-responsive promoter	[R] TWOG0166 Auxin-responsive GH3 protein and related proteins	Indole-3-acetic acid-amido synthetase GH3.3 OS=Arabidopsis thaliana GN=GH3.3 PE=1 SV=1
CL2303.Contig1_All	773	153.95	100.95	173.81	26.66	25.62	23.92	2.47017		XM_004501907.2 PREDICTED: Cicer arietinum uncharacterized LOC101508877 (LOC101508877), mRNA	uncharacterized protein LOC107491364 isoform X2 [Arachis duranensis]	NADH-ubiquinone reductase complex 1 MLRQ subunit
Unigene31970_All	1098	699.78	734.2	696.86	128.88	125.84	127.94	2.46206	K07893//Ras-related protein Rab-6A;K07893//Ras-related protein Rab-6A;K07893//Ras-related protein Rab-6A;K07893//Ras-related protein Rab-6A	XM_003517335.3 PREDICTED: Glycine max ras-related protein RABH1b-like (LOC100794537), mRNA	PREDICTED: ras-related protein RABH1b-like [Glycine max] >KHN42638.1 Ras-related protein RABH1b [Glycine soja] >KRH77258.1 hypothetical protein GLYMA_01G202500 [Glycine max]	Ras family	[U] KOG0094 GTPase Rab6/YPT6/Ryh1, small G protein superfamily	Ras-related protein RABH1b OS=Arabidopsis thaliana GN=RABH1B PE=1 SV=1	GO:0005794//Golgi apparatus;GO:0005829//cytosol;GO:0042147//retrograde transport, endosome to Golgi;GO:0006890//retrograde vesicle-mediated transport, Golgi to ER;GO:0005525//GTP binding;GO:0006891//intra-Golgi vesicle-mediated transport;GO:0003924//GTPase activity
CL5980.Contig1_All	1612	55.91	62.47	57.08	10.65	9.34	11.68	2.45976		XM_003548687.3 PREDICTED: Glycine max uncharacterized LOC100787137 (LOC100787137), mRNA	PREDICTED: uncharacterized protein LOC109330532 [Lupinus angustifolius] >XP_019420294.1 PREDICTED: uncharacterized protein LOC109330532 [Lupinus angustifolius] >OIV94254.1 hypothetical protein TanjilG_00003 [Lupinus angustifolius]	Bacteriophage phi-29 early protein GP16.7			GO:0016021//integral component of membrane
CL567.Contig6_All	3078	80.88	80.06	76.31	13.8	15.12	14.04	2.4596	K20478//golgin subfamily B member 1	AP015040.1 Vigna angularis var. angularis DNA, chromosome 7, almost complete sequence, cultivar: Shumari	PREDICTED: uncharacterized protein LOC108334097 [Vigna angularis] >KOM42536.1 hypothetical protein LR48_Vigan05g014000 [Vigna angularis] >BAT93448.1 hypothetical protein VIGAN_07241400 [Vigna angularis var. angularis]	Plant calmodulin-binding domain	[T] LSE1973 A Calmodulin-binding protein		GO:0005516//calmodulin binding
CL8296.Contig1_All	810	139.81	128.96	138.43	27.21	23.23	22.88	2.45289	K11252//histone H2B;K11252//histone H2B;K11252//histone H2B;K11252//histone H2B;K11252//histone H2B	AK287062.1 Glycine max cDNA, clone: GMFL01-43-C11	PREDICTED: probable histone H2B.1 [Lupinus angustifolius] >OIW08612.1 hypothetical protein TanjilG_03288 [Lupinus angustifolius]	Core histone H2A/H2B/H3/H4	[B] KOG1744 Histone H2B	Probable histone H2B.1 OS=Medicago truncatula PE=3 SV=3	GO:0003677//DNA binding;GO:0005634//nucleus;GO:0046982//protein heterodimerization activity;GO:0000786//nucleosome
Unigene10580_All	1598	55.8	58.32	56.27	11.63	8.24	11.1	2.45012	K04382//serine/threonine-protein phosphatase 2A catalytic subunit [EC:3.1.3.16]+ko04136//Autophagy - other+ko03015//mRNA surveillance pathway;K04382//serine/threonine-protein phosphatase 2A catalytic subunit [EC:3.1.3.16]+ko04136//Autophagy - other+ko03015//mRNA surveillance pathway;K04382//serine/threonine-protein phosphatase 2A catalytic subunit [EC:3.1.3.16]+ko04136//Autophagy - other+ko03015/…	XM_020355833.1 PREDICTED: Cajanus cajan serine/threonine-protein phosphatase PP2A catalytic subunit (LOC109796172), mRNA	PREDICTED: serine/threonine-protein phosphatase PP2A catalytic subunit [Cicer arietinum]	Calcineurin-like phosphoesterase	[T] KOG0371 Serine/threonine protein phosphatase 2A, catalytic subunit	Serine/threonine-protein phosphatase PP2A catalytic subunit OS=Medicago sativa GN=PP2A PE=2 SV=1	GO:0004721//phosphoprotein phosphatase activity
CL13595.Contig1_All	921	254.15	284.85	270.31	41.9	53.04	51.29	2.44966		XM_004489590.1 PREDICTED: Cicer arietinum uncharacterized LOC101490115 (LOC101490115), mRNA	PREDICTED: uncharacterized protein LOC101490115 [Cicer arietinum]				GO:0016021//integral component of membrane
Unigene21097_All	2017	452.6	445.12	449.97	81.15	81.31	82.8	2.44965	K12872//pre-mRNA-splicing factor RBM22/SLT11+ko03040//Spliceosome;K12872//pre-mRNA-splicing factor RBM22/SLT11+ko03040//Spliceosome;K12872//pre-mRNA-splicing factor RBM22/SLT11+ko03040//Spliceosome;K12872//pre-mRNA-splicing factor RBM22/SLT11+ko03040//Spliceosome;K12872//pre-mRNA-splicing factor RBM22/SLT11+ko03040//Spliceosome	XM_014772905.1 PREDICTED: Glycine max zinc finger CCCH domain-containing protein 40-like (LOC100779917), mRNA	PREDICTED: zinc finger CCCH domain-containing protein 40-like [Glycine max] >KHN41319.1 Zinc finger CCCH domain-containing protein 40 [Glycine soja] >KRG89828.1 hypothetical protein GLYMA_20G050200 [Glycine max]	RNA recognition motif. (a.k.a. RRM, RBD, or RNP domain)	[R] KOG0153 Predicted RNA-binding protein (RRM superfamily)	Zinc finger CCCH domain-containing protein 49 OS=Oryza sativa subsp. japonica GN=Os07g0281000 PE=2 SV=1	GO:0071007//U2-type catalytic step 2 spliceosome;GO:0036002//pre-mRNA binding;GO:0003723//RNA binding;GO:0046872//metal ion binding;GO:0071006//U2-type catalytic step 1 spliceosome;GO:0000974//Prp19 complex;GO:0017070//U6 snRNA binding;GO:0000387//spliceosomal snRNP assembly
CL15426.Contig7_All	2229	143.42	143.39	141.39	27.22	25.45	25.85	2.43934		XR_002239933.1 PREDICTED: Cajanus cajan uncharacterized LOC109800119 (LOC109800119), transcript variant X2, ncRNA	unknown [Lotus japonicus]
CL746.Contig4_All	771	51.13	53.93	55.94	10.65	9.61	9.17	2.43009	K02929//large subunit ribosomal protein L44e+ko03010//Ribosome;K02929//large subunit ribosomal protein L44e+ko03010//Ribosome;K02929//large subunit ribosomal protein L44e+ko03010//Ribosome;K02929//large subunit ribosomal protein L44e+ko03010//Ribosome;K02929//large subunit ribosomal protein L44e+ko03010//Ribosome	BT136227.1 Lotus japonicus clone JCVI-FLLj-9H24 unknown mRNA	hypothetical protein LR48_Vigan09g267400 [Vigna angularis]	Ribosomal protein L44	[J] KOG3464 60S ribosomal protein L44	60S ribosomal protein L44 OS=Gossypium hirsutum GN=RPL44 PE=3 SV=3
CL3506.Contig4_All	1555	56.19	54.86	56.52	10.27	10.61	10.1	2.42462	K01180//endo-1,3(4)-beta-glucanase [EC:3.2.1.6];K04730//interleukin-1 receptor-associated kinase 1 [EC:2.7.11.1];K04730//interleukin-1 receptor-associated kinase 1 [EC:2.7.11.1];K04733//interleukin-1 receptor-associated kinase 4 [EC:2.7.11.1]	XM_006592707.2 PREDICTED: Glycine max F-box protein At2g27310 (LOC100781337), mRNA	PREDICTED: F-box protein At2g27310 [Glycine max] >KRH26663.1 hypothetical protein GLYMA_12G186800 [Glycine max]	F-box-like	[S] KOG4805 Uncharacterized conserved protein	Probable F-box protein At2g36090 OS=Arabidopsis thaliana GN=At2g36090 PE=2 SV=1	GO:0016021//integral component of membrane
CL8610.Contig4_All	1713	107.62	109.79	105.79	19.34	21.03	19.63	2.41931	K03097//casein kinase II subunit alpha [EC:2.7.11.1]+ko04712//Circadian rhythm - plant+ko03008//Ribosome biogenesis in eukaryotes;K03097//casein kinase II subunit alpha [EC:2.7.11.1]+ko04712//Circadian rhythm - plant+ko03008//Ribosome biogenesis in eukaryotes;K03097//casein kinase II subunit alpha [EC:2.7.11.1]+ko04712//Circadian rhythm - plant+ko03008//Ribosome biogenesis in eukaryotes;K03097//c…	XM_003524637.3 PREDICTED: Glycine max casein kinase II subunit alpha-like (LOC100819679), mRNA	hypothetical protein PHAVU_003G237100g [Phaseolus vulgaris] >ESW27846.1 hypothetical protein PHAVU_003G237100g [Phaseolus vulgaris]	Protein kinase domain	[TDK] KOG0668 Casein kinase II, alpha subunit	Casein kinase II subunit alpha-2 OS=Oryza sativa subsp. japonica GN=HD6 PE=3 SV=1	GO:0004674//protein serine/threonine kinase activity;GO:0005524//ATP binding
CL15018.Contig22_All	3324	127.91	131.1	131.2	25.92	23.14	23.63	2.41915	K00454//lipoxygenase [EC:1.13.11.12]+ko00591//Linoleic acid metabolism+ko00592//alpha-Linolenic acid metabolism+ko01100//Metabolic pathways+ko01110//Biosynthesis of secondary metabolites;K00454//lipoxygenase [EC:1.13.11.12]+ko00591//Linoleic acid metabolism+ko00592//alpha-Linolenic acid metabolism+ko01100//Metabolic pathways+ko01110//Biosynthesis of secondary metabolites;K00454//lipoxygenase [EC:…	AJ309069.1 Sesbania rostrata mRNA for lipoxygenase	lipoxygenase [Sesbania rostrata]	Lipoxygenase	[I] TWOG0111 Lipoxygenase	Linoleate 13S-lipoxygenase 3-1, chloroplastic OS=Solanum tuberosum GN=LOX3.1 PE=1 SV=1	GO:0016702//oxidoreductase activity, acting on single donors with incorporation of molecular oxygen, incorporation of two atoms of oxygen;GO:0046872//metal ion binding;GO:0031408//oxylipin biosynthetic process
Unigene12119_All	2555	212.27	187.69	207.04	37.62	38.65	36.91	2.41582	K09286//EREBP-like factor;K09286//EREBP-like factor;K09286//EREBP-like factor;K09286//EREBP-like factor;K09286//EREBP-like factor	XM_020371455.1 PREDICTED: Cajanus cajan ethylene-responsive transcription factor 5-like (LOC109808445), mRNA	PREDICTED: ethylene-responsive transcription factor 5-like [Vigna radiata var. radiata]	AP2 domain	[K] LSE0301 A AP2 domain transcription factor	Ethylene-responsive transcription factor 5 OS=Arabidopsis thaliana GN=ERF5 PE=2 SV=1	GO:0003677//DNA binding;GO:0005634//nucleus;GO:0006351//transcription, DNA-templated;GO:0003700//DNA binding transcription factor activity
CL9479.Contig3_All	1488	138.31	140.25	139.34	25.53	23.62	28.57	2.41557	K03232//elongation factor 1-beta;K03232//elongation factor 1-beta;K03232//elongation factor 1-beta;K03232//elongation factor 1-beta;K03232//elongation factor 1-beta	BT141762.1 Medicago truncatula clone JCVI-FLMt-5C7 unknown mRNA	elongation factor 1-beta [Medicago truncatula] >KEH28965.1 elongation factor 1-beta [Medicago truncatula]	EF-1 guanine nucleotide exchange domain	[K] KOG1668 Elongation factor 1 beta/delta chain	Elongation factor 1-delta OS=Pimpinella brachycarpa PE=2 SV=3	GO:0003746//translation elongation factor activity;GO:0005853//eukaryotic translation elongation factor 1 complex
CL15126.Contig1_All	869	98.7	91.4	92.74	18.71	16.79	17.01	2.4102		XM_020375322.1 PREDICTED: Cajanus cajan transcription elongation factor 1 homolog (LOC109811548), mRNA	PREDICTED: transcription elongation factor 1 homolog [Cicer arietinum]		[S] KOG3214 Uncharacterized Zn ribbon-containing protein	Transcription elongation factor 1 homolog OS=Oryza sativa subsp. japonica GN=Os07g0631100 PE=3 SV=1	GO:0046872//metal ion binding;GO:0005634//nucleus;GO:0006355//regulation of transcription, DNA-templated;GO:0003746//translation elongation factor activity;GO:0006351//transcription, DNA-templated
CL12429.Contig2_All	1756	276.48	287.76	272.1	53.38	52.91	50.13	2.40903	K22683//aspartyl protease family protein [EC:3.4.23.-];K22683//aspartyl protease family protein [EC:3.4.23.-];K22683//aspartyl protease family protein [EC:3.4.23.-];K22683//aspartyl protease family protein [EC:3.4.23.-]	XM_020380946.1 PREDICTED: Cajanus cajan basic 7S globulin-like (LOC109816076), mRNA	Basic 7S globulin [Cajanus cajan]	Xylanase inhibitor C-terminal	[O] KOG1339 Aspartyl protease	Basic 7S globulin OS=Glycine max GN=BG PE=1 SV=2	GO:0006508//proteolysis;GO:0030163//protein catabolic process;GO:0004190//aspartic-type endopeptidase activity
Unigene21202_All	728	89.56	89.33	90.86	17.47	15.7	16.82	2.40877	K20478//golgin subfamily B member 1;K22913//phosphatidylinositol 3,5-bisphosphate 5-phosphatase [EC:3.1.3.-]+ko01100//Metabolic pathways+ko00562//Inositol phosphate metabolism	AK285221.1 Glycine max cDNA, clone: GMFL01-05-E04	ABA/WDS induced protein [Medicago truncatula] >KEH25889.1 ABA/WDS induced protein [Medicago truncatula]	ABA/WDS induced protein		Abscisic stress-ripening protein 1 OS=Solanum lycopersicum GN=ASR1 PE=2 SV=1	GO:0006950//response to stress
CL2303.Contig4_All	650	1951.83	2196.33	1966.78	377.65	365.28	388.86	2.40736		BT133512.1 Medicago truncatula clone JCVI-FLMt-1H19 unknown mRNA	uncharacterized protein LOC107491364 isoform X2 [Arachis duranensis]				GO:0016021//integral component of membrane
Unigene24794_All	687	2568.6	2696.97	2647.7	477.73	500.01	495.38	2.40022			hypothetical protein LR48_Vigan02g008600 [Vigna angularis] >BAT96627.1 hypothetical protein VIGAN_08359800 [Vigna angularis var. angularis]
Unigene39168_All	1662	135.47	138.92	137.73	25.55	26.85	25.46	2.39389	K00966//mannose-1-phosphate guanylyltransferase [EC:2.7.7.13]+ko00520//Amino sugar and nucleotide sugar metabolism+ko01100//Metabolic pathways+ko00051//Fructose and mannose metabolism+ko01110//Biosynthesis of secondary metabolites;K00966//mannose-1-phosphate guanylyltransferase [EC:2.7.7.13]+ko00520//Amino sugar and nucleotide sugar metabolism+ko01100//Metabolic pathways+ko00051//Fructose and man…	XM_003616427.2 Medicago truncatula mannose-1-phosphate guanylyltransferase-like protein mRNA	PREDICTED: mannose-1-phosphate guanylyltransferase 1 [Cicer arietinum]	Nucleotidyl transferase	[M] KOG1322 GDP-mannose pyrophosphorylase/mannose-1-phosphate guanylyltransferase	Mannose-1-phosphate guanylyltransferase 1 OS=Arabidopsis thaliana GN=CYT1 PE=1 SV=1	GO:0009058//biosynthetic process;GO:0016779//nucleotidyltransferase activity
Unigene926_All	951	56.32	55.53	54.63	11.61	10.29	9.6	2.38436			PREDICTED: uncharacterized protein LOC100806275 [Glycine max] >KHN27288.1 BON1-associated protein 2 [Glycine soja] >KRH65137.1 hypothetical protein GLYMA_03G016200 [Glycine max]	C2 domain			GO:0016021//integral component of membrane
Unigene20136_All	2012	86.44	127.2	95.31	17.58	20.52	20.89	2.38081	K08770//ubiquitin C;K08770//ubiquitin C;K08770//ubiquitin C;K08770//ubiquitin C;K08770//ubiquitin C	XM_006593926.2 PREDICTED: Glycine max polyubiquitin (LOC100819694), transcript variant X1, mRNA	polyubiquitin isoform X1 [Arachis duranensis]	Ubiquitin family	[OR] KOG0001 Ubiquitin and ubiquitin-like proteins	Polyubiquitin 10 OS=Arabidopsis thaliana GN=UBQ10 PE=2 SV=2
CL3173.Contig2_All	690	248.58	248.08	251.49	49.63	47.93	44.45	2.37244	K11254//histone H4;K11254//histone H4;K11254//histone H4;K11254//histone H4;K11254//histone H4	Z79637.1 S.rostrata mRNA coding for Histone H4 homologue	Histone core [Cynara cardunculus var. scolymus]	Centromere kinetochore component CENP-T histone fold	[B] KOG3467 Histone H4	Histone H4 OS=Zea mays GN=H4C7 PE=1 SV=2	GO:0003677//DNA binding;GO:0005634//nucleus;GO:0006334//nucleosome assembly;GO:0046982//protein heterodimerization activity;GO:0016021//integral component of membrane;GO:0006352//DNA-templated transcription, initiation;GO:0000786//nucleosome
CL4674.Contig2_All	2968	63.48	65.75	62.27	11.87	12.49	12.55	2.36944	K00276//primary-amine oxidase [EC:1.4.3.21]+ko00410//beta-Alanine metabolism+ko00960//Tropane, piperidine and pyridine alkaloid biosynthesis+ko00350//Tyrosine metabolism+ko01100//Metabolic pathways+ko00950//Isoquinoline alkaloid biosynthesis+ko01110//Biosynthesis of secondary metabolites+ko00260//Glycine, serine and threonine metabolism+ko00360//Phenylalanine metabolism;K00276//primary-amine oxid…	XM_004501993.2 PREDICTED: Cicer arietinum primary amine oxidase-like (LOC101507416), mRNA	PREDICTED: primary amine oxidase-like [Glycine max] >XP_006598271.1 PREDICTED: primary amine oxidase-like [Glycine max] >XP_006598272.1 PREDICTED: primary amine oxidase-like [Glycine max] >KHN45082.1 Primary amine oxidase [Glycine soja] >KRH13978.1 hypothetical protein GLYMA_15G276400 [Glycine max] >KRH13979.1 hypothetical protein GLYMA_15G276400 [Glycine max] >KRH13980.1 hypothetical protein GLY…	Copper amine oxidase, enzyme domain	[Q] KOG1186 Copper amine oxidase	Primary amine oxidase OS=Arabidopsis thaliana GN=At1g62810 PE=2 SV=1	GO:0008131//primary amine oxidase activity;GO:0005507//copper ion binding;GO:0016021//integral component of membrane;GO:0048038//quinone binding;GO:0009308//amine metabolic process
CL10077.Contig1_All	1040	169.58	168.11	178.36	35.43	33.95	29.9	2.36187		XM_006574283.2 PREDICTED: Glycine max uncharacterized LOC100499990 (LOC100499990), transcript variant X1, mRNA	uncharacterized protein LOC100499990 [Glycine max] >XP_003617945.1 downward leaf curling protein [Medicago truncatula] >XP_006574346.1 PREDICTED: uncharacterized protein LOC100499990 isoform X1 [Glycine max] >XP_007142489.1 hypothetical protein PHAVU_008G284800g [Phaseolus vulgaris] >XP_014502742.1 PREDICTED: uncharacterized protein LOC106763083 [Vigna radiata var. radiata] >XP_014618435.1 PREDIC…	SAM domain (Sterile alpha motif)
CL14397.Contig4_All	3146	410.64	419.66	401.18	82.46	79.07	78.42	2.35387	K00134//glyceraldehyde 3-phosphate dehydrogenase [EC:1.2.1.12]+ko00010//Glycolysis / Gluconeogenesis+ko01230//Biosynthesis of amino acids+ko01100//Metabolic pathways+ko01110//Biosynthesis of secondary metabolites+ko00710//Carbon fixation in photosynthetic organisms+ko01200//Carbon metabolism;K00134//glyceraldehyde 3-phosphate dehydrogenase [EC:1.2.1.12]+ko00010//Glycolysis / Gluconeogenesis+ko012…	AK243848.1 Glycine max cDNA, clone: GMFL01-01-G17	PREDICTED: glyceraldehyde-3-phosphate dehydrogenase, cytosolic-like [Lupinus angustifolius] >OIV98176.1 hypothetical protein TanjilG_11573 [Lupinus angustifolius]	Glyceraldehyde 3-phosphate dehydrogenase, C-terminal domain	[G] KOG0657 Glyceraldehyde 3-phosphate dehydrogenase	Glyceraldehyde-3-phosphate dehydrogenase, cytosolic OS=Antirrhinum majus GN=GAPC PE=2 SV=1	GO:0006006//glucose metabolic process;GO:0016620//oxidoreductase activity, acting on the aldehyde or oxo group of donors, NAD or NADP as acceptor;GO:0050661//NADP binding;GO:0051287//NAD binding
CL13522.Contig3_All	1579	116.25	111.52	109.34	22.75	21.37	21.46	2.35104	K08869//aarF domain-containing kinase	XM_012712802.1 PREDICTED: Cicer arietinum transcription factor MYB1R1-like (LOC101511722), transcript variant X2, mRNA	PREDICTED: transcription factor MYB1R1-like [Cicer arietinum] >XP_012568256.1 PREDICTED: transcription factor MYB1R1-like [Cicer arietinum]	Myb-like DNA-binding domain	[K] LSE0160 A Myb family transcription factor	Transcription factor KUA1 OS=Arabidopsis thaliana GN=KUA1 PE=1 SV=1	GO:0003677//DNA binding;GO:0005634//nucleus;GO:0006355//regulation of transcription, DNA-templated;GO:0008270//zinc ion binding;GO:0006351//transcription, DNA-templated
CL14419.Contig2_All	2356	66.66	66.36	68.08	13.11	12.26	13.91	2.34876	K02218//casein kinase 1 [EC:2.7.11.1];K02218//casein kinase 1 [EC:2.7.11.1]	CP023118.1 Lupinus angustiflorus cultivar Tanjil chromosome LG-06	uncharacterized protein LOC109800777 [Cajanus cajan]	AP2 domain		Uncharacterized protein At1g76660 OS=Arabidopsis thaliana GN=At1g76660 PE=2 SV=1
CL4349.Contig4_All	2356	87.79	94.25	88.3	16.4	18.67	17.9	2.34433	K01180//endo-1,3(4)-beta-glucanase [EC:3.2.1.6];K01180//endo-1,3(4)-beta-glucanase [EC:3.2.1.6];K01180//endo-1,3(4)-beta-glucanase [EC:3.2.1.6];K01180//endo-1,3(4)-beta-glucanase [EC:3.2.1.6]	CP023132.1 Lupinus angustiflorus cultivar Tanjil chromosome LG-20	glycoside hydrolase family 81 protein [Medicago truncatula] >KEH25262.1 glycoside hydrolase family 81 protein [Medicago truncatula]	Glycosyl hydrolase family 81	[G] KOG2254 Predicted endo-1,3-beta-glucanase		GO:0052861//glucan endo-1,3-beta-glucanase activity, C-3 substituted reducing group
CL5604.Contig3_All	1544	122.38	128.85	126.52	25.42	24.86	23.56	2.34415	K05275//pyridoxine 4-dehydrogenase [EC:1.1.1.65]+ko00750//Vitamin B6 metabolism+ko01100//Metabolic pathways;K05275//pyridoxine 4-dehydrogenase [EC:1.1.1.65]+ko00750//Vitamin B6 metabolism+ko01100//Metabolic pathways;K05275//pyridoxine 4-dehydrogenase [EC:1.1.1.65]+ko00750//Vitamin B6 metabolism+ko01100//Metabolic pathways	XM_014779250.1 PREDICTED: Glycine max probable aldo-keto reductase 2 (LOC100807798), transcript variant X1, mRNA	aldo/keto reductase family oxidoreductase [Medicago truncatula] >ABN08816.1 Aldo/keto reductase [Medicago truncatula] >AES77919.1 aldo/keto reductase family oxidoreductase [Medicago truncatula]	Aldo/keto reductase family	[C] KOG1575 Voltage-gated shaker-like K+ channel, subunit beta/KCNAB	Probable aldo-keto reductase 2 OS=Oryza sativa subsp. japonica GN=Os04g0338000 PE=2 SV=2
CL4904.Contig5_All	1655	466.27	472.16	456.21	89.69	86.8	96.85	2.34101	K08770//ubiquitin C;K08770//ubiquitin C;K08770//ubiquitin C;K08770//ubiquitin C	DQ249171.1 Lotus japonicus ubiquitin mRNA, complete cds	polyubiquitin [Prunus avium]	Ubiquitin family	[OR] KOG0001 Ubiquitin and ubiquitin-like proteins	Polyubiquitin OS=Nicotiana sylvestris GN=UBI11 PE=2 SV=1	GO:0016021//integral component of membrane
CL5813.Contig2_All	1371	97.53	93.63	96.34	21.45	18.45	16.57	2.3359	K06630//14-3-3 protein epsilon;K06630//14-3-3 protein epsilon;K06630//14-3-3 protein epsilon;K06630//14-3-3 protein epsilon	NM_001354041.1 Glycine max 14-3-3 protein SGF14i (SGF14I), mRNA	hypothetical protein PHAVU_009G032500g [Phaseolus vulgaris] >XP_007136272.1 hypothetical protein PHAVU_009G032500g [Phaseolus vulgaris] >AGV54448.1 14-3-3 protein [Phaseolus vulgaris] >ESW08265.1 hypothetical protein PHAVU_009G032500g [Phaseolus vulgaris] >ESW08266.1 hypothetical protein PHAVU_009G032500g [Phaseolus vulgaris]	14-3-3 protein	[O] KOG0841 Multifunctional chaperone (14-3-3 family)	14-3-3-like protein OS=Pisum sativum PE=2 SV=1	GO:0019904//protein domain specific binding;GO:0016021//integral component of membrane
CL5370.Contig3_All	2198	77.09	81.58	81.81	16.61	14.67	16.15	2.33424	K03875//F-box and leucine-rich repeat protein 1 (S-phase kinase-associated protein 2)+ko04120//Ubiquitin mediated proteolysis;K03875//F-box and leucine-rich repeat protein 1 (S-phase kinase-associated protein 2)+ko04120//Ubiquitin mediated proteolysis;K03875//F-box and leucine-rich repeat protein 1 (S-phase kinase-associated protein 2)+ko04120//Ubiquitin mediated proteolysis;K03875//F-box and leu…	XM_004502510.2 PREDICTED: Cicer arietinum F-box protein SKP2B (LOC101512090), mRNA	PREDICTED: F-box protein SKP2B [Cicer arietinum]	F-box-like	[R] KOG1947 Leucine rich repeat proteins, some proteins contain F-box	F-box protein SKP2A OS=Arabidopsis thaliana GN=SKP2A PE=1 SV=1
Unigene38894_All	3105	75.87	81.06	77.68	15.86	14.97	15.54	2.33334	K15333//tRNA guanosine-2'-O-methyltransferase [EC:2.1.1.34];K12619//5'-3' exoribonuclease 2 [EC:3.1.13.-]+ko03018//RNA degradation+ko03008//Ribosome biogenesis in eukaryotes;K13199//plasminogen activator inhibitor 1 RNA-binding protein;K14568//rRNA small subunit pseudouridine methyltransferase Nep1 [EC:2.1.1.260]+ko03008//Ribosome biogenesis in eukaryotes;K13124//mitogen-activated protein kinase …	GU443962.1 Trifolium repens clone BAC 38j22 galactose oxidase, adeninephosphoribosyl transferase, kruppel-like zinc finger protein, transcription initiation factor, and proteinase inhibitor genes, complete cds; and unknown genes	proteinase inhibitor [Trifolium repens]	Subtilase family	[OR] LSE0115 A Subtilisin-like proteinase	Subtilisin-like protease SBT1.7 OS=Arabidopsis thaliana GN=SBT1.7 PE=1 SV=1	GO:0004252//serine-type endopeptidase activity
Unigene38947_All	2118	249.78	225.73	245.49	49.44	46.8	46.49	2.32846	K10443//kelch-like protein 2/3;K14325//RNA-binding protein with serine-rich domain 1+ko03015//mRNA surveillance pathway+ko03013//RNA transport;K14325//RNA-binding protein with serine-rich domain 1+ko03015//mRNA surveillance pathway+ko03013//RNA transport;K14325//RNA-binding protein with serine-rich domain 1+ko03015//mRNA surveillance pathway+ko03013//RNA transport	XM_007150615.1 Phaseolus vulgaris hypothetical protein (PHAVU_005G172400g) mRNA, complete cds	PREDICTED: F-box/kelch-repeat protein At1g80440-like [Cicer arietinum]	Kelch motif	[R] KOG1072 FOG: Kelch repeat	F-box/kelch-repeat protein At1g80440 OS=Arabidopsis thaliana GN=At1g80440 PE=2 SV=1
CL3036.Contig2_All	1560	340.51	322.71	329.23	66.29	66.44	63.4	2.32825	K22534//PR domain zinc finger protein 5;K02184//formin 2;K15174//RNA polymerase II-associated factor 1	XM_017573639.1 PREDICTED: Vigna angularis zinc finger protein ZAT10-like (LOC108337174), mRNA	SCOF-1 [Glycine max]	C2H2-type zinc finger	[R] KOG1721 FOG: Zn-finger	Zinc finger protein ZAT10 OS=Arabidopsis thaliana GN=ZAT10 PE=2 SV=1	GO:0005634//nucleus;GO:0010200//response to chitin;GO:0003676//nucleic acid binding
CL13643.Contig4_All	2855	141.87	130.43	144.56	29.33	27.37	26.14	2.3248	K07195//exocyst complex component 7;K07195//exocyst complex component 7;K07195//exocyst complex component 7;K07195//exocyst complex component 7	XM_004500268.2 PREDICTED: Cicer arietinum exocyst complex component EXO70B1-like (LOC101491679), mRNA	PREDICTED: exocyst complex component EXO70B1-like [Cicer arietinum]	Exo70 exocyst complex subunit	[U] KOG2344 Exocyst component protein and related proteins	Exocyst complex component EXO70B1 OS=Arabidopsis thaliana GN=EXO70B1 PE=1 SV=1	GO:0000145//exocyst;GO:0006887//exocytosis
CL7141.Contig4_All	786	131.5	133.59	123.22	24.62	26.17	25.55	2.32466	K02184//formin 2;K02184//formin 2;K02184//formin 2;K02184//formin 2;K02184//formin 2	XM_004492952.2 PREDICTED: Cicer arietinum cysteine-rich and transmembrane domain-containing protein A (LOC101505412), mRNA	hypothetical protein MTR_7g083585 [Medicago truncatula] >KEH23487.1 hypothetical protein MTR_7g083585 [Medicago truncatula]	Cysteine-rich TM module stress tolerance	[M] LSE0601 A Pollen extensin-like protein (Pex)	Protein PAF1 homolog OS=Arabidopsis thaliana GN=VIP2 PE=1 SV=1	GO:0016021//integral component of membrane
CL8113.Contig1_All	1308	72.46	76.03	71.3	13.37	16.21	13.91	2.32428	K14563//rRNA 2'-O-methyltransferase fibrillarin [EC:2.1.1.-]+ko03008//Ribosome biogenesis in eukaryotes;K14563//rRNA 2'-O-methyltransferase fibrillarin [EC:2.1.1.-]+ko03008//Ribosome biogenesis in eukaryotes;K14563//rRNA 2'-O-methyltransferase fibrillarin [EC:2.1.1.-]+ko03008//Ribosome biogenesis in eukaryotes;K14563//rRNA 2'-O-methyltransferase fibrillarin [EC:2.1.1.-]+ko03008//Ribosome biogenes…	XM_003552068.3 PREDICTED: Glycine max mediator of RNA polymerase II transcription subunit 36a (LOC100789137), mRNA	probable mediator of RNA polymerase II transcription subunit 36b [Jatropha curcas] >KDP22244.1 hypothetical protein JCGZ_26075 [Jatropha curcas]	Fibrillarin	[A] KOG1596 Fibrillarin and related nucleolar RNA-binding proteins	Vegetative cell wall protein gp1 OS=Chlamydomonas reinhardtii GN=GP1 PE=1 SV=1	GO:1990259//histone-glutamine methyltransferase activity;GO:0003723//RNA binding;GO:0008168//methyltransferase activity;GO:0031428//box C/D snoRNP complex;GO:0006364//rRNA processing;GO:0008033//tRNA processing;GO:0031167//rRNA methylation;GO:0032040//small-subunit processome;GO:0000494//box C/D snoRNA 3'-end processing;GO:0008649//rRNA methyltransferase activity;GO:0015030//Cajal body;GO:1990258…
CL4199.Contig3_All	2629	53.09	50.71	46.68	10.65	9.1	10.25	2.32012	K14724//solute carrier family 9 (sodium/hydrogen exchanger), member 8;K14724//solute carrier family 9 (sodium/hydrogen exchanger), member 8;K14724//solute carrier family 9 (sodium/hydrogen exchanger), member 8;K14724//solute carrier family 9 (sodium/hydrogen exchanger), member 8;K14724//solute carrier family 9 (sodium/hydrogen exchanger), member 8	AY392759.1 Glycine max sodium/proton antiporter mRNA, complete cds	sodium/hydrogen exchanger 2-like isoform X1 [Manihot esculenta]	Sodium/hydrogen exchanger family	[P] KOG1965 Sodium/hydrogen exchanger protein	Sodium/hydrogen exchanger 2 OS=Arabidopsis thaliana GN=NHX2 PE=2 SV=2	GO:0005774//vacuolar membrane;GO:0015385//sodium:proton antiporter activity;GO:0055075//potassium ion homeostasis;GO:0009651//response to salt stress;GO:0006885//regulation of pH;GO:0016021//integral component of membrane;GO:0005886//plasma membrane
Unigene24693_All	1470	447.86	415.68	454.53	86.12	85.48	90.7	2.31764		XM_007145585.1 Phaseolus vulgaris hypothetical protein (PHAVU_007G256600g) mRNA, complete cds	uncharacterized protein LOC109790881 [Cajanus cajan] >KYP36286.1 hypothetical protein KK1_042607 [Cajanus cajan]	ESSS subunit of NADH:ubiquinone oxidoreductase (complex I)
CL5370.Contig1_All	1748	207.68	216.34	207.12	42.19	41.82	43.03	2.30298	K03875//F-box and leucine-rich repeat protein 1 (S-phase kinase-associated protein 2)+ko04120//Ubiquitin mediated proteolysis;K03875//F-box and leucine-rich repeat protein 1 (S-phase kinase-associated protein 2)+ko04120//Ubiquitin mediated proteolysis;K03875//F-box and leucine-rich repeat protein 1 (S-phase kinase-associated protein 2)+ko04120//Ubiquitin mediated proteolysis;K03875//F-box and leu…	XM_004502510.2 PREDICTED: Cicer arietinum F-box protein SKP2B (LOC101512090), mRNA	PREDICTED: F-box protein SKP2B [Cicer arietinum]	Leucine Rich repeat	[R] KOG1947 Leucine rich repeat proteins, some proteins contain F-box	F-box protein SKP2A OS=Arabidopsis thaliana GN=SKP2A PE=1 SV=1
CL3339.Contig10_All	2384	52.65	56.15	54.32	11.2	10.7	11.08	2.29948	K13141//integrator complex subunit 4;K12182//hepatocyte growth factor-regulated tyrosine kinase substrate+ko04144//Endocytosis+ko04145//Phagosome;K07374//tubulin alpha+ko04145//Phagosome;K13126//polyadenylate-binding protein+ko03015//mRNA surveillance pathway+ko03018//RNA degradation+ko03013//RNA transport;K13141//integrator complex subunit 4	NM_001250340.1 Glycine max VHS and GAT domain protein (LOC732580), mRNA >DQ287691.1 Glycine max VHS and GAT domain protein mRNA, complete cds	target of Myb protein 1-like [Cajanus cajan]	VHS domain	[U] KOG1087 Cytosolic sorting protein GGA2/TOM1	TOM1-like protein 9 OS=Arabidopsis thaliana GN=TOL9 PE=1 SV=1	GO:0006886//intracellular protein transport;GO:0005622//intracellular
CL6565.Contig2_All	1849	148.04	141.18	139.84	30.27	27.74	28.66	2.2983	K09287//RAV-like factor;K09287//RAV-like factor;K09287//RAV-like factor;K09287//RAV-like factor	FJ223569.1 Galega orientalis DNA-binding protein (RAV) mRNA, complete cds	PREDICTED: AP2/ERF and B3 domain-containing transcription repressor TEM1 [Cicer arietinum]	B3 DNA binding domain	[TK] LSE0285 A APETALA2 and related transcription factors	AP2/ERF and B3 domain-containing transcription repressor TEM1 OS=Arabidopsis thaliana GN=TEM1 PE=1 SV=1	GO:0003677//DNA binding;GO:0005634//nucleus;GO:0006351//transcription, DNA-templated;GO:0003700//DNA binding transcription factor activity
CL11353.Contig2_All	2217	84.85	82.84	82.09	16.19	16.83	17.84	2.28804		XM_003554326.3 PREDICTED: Glycine max uncharacterized LOC100806816 (LOC100806816), mRNA	PREDICTED: uncharacterized protein LOC101492513 [Cicer arietinum]	Methyltransferase domain			GO:0008168//methyltransferase activity;GO:0016021//integral component of membrane
Unigene21109_All	2464	79.68	81.18	78.77	16.4	16.62	15.95	2.28375	K04733//interleukin-1 receptor-associated kinase 4 [EC:2.7.11.1];K04733//interleukin-1 receptor-associated kinase 4 [EC:2.7.11.1];K04733//interleukin-1 receptor-associated kinase 4 [EC:2.7.11.1];K04733//interleukin-1 receptor-associated kinase 4 [EC:2.7.11.1];K04733//interleukin-1 receptor-associated kinase 4 [EC:2.7.11.1]	EF533701.1 Glycine max clone BAC GM_WBb095P01, complete sequence	LysM-domain containing receptor-like kinase [Sesbania rostrata]	Protein kinase domain	[T] LSE0057 A Protein kinase, contains LysM domains	LysM domain receptor-like kinase 4 OS=Arabidopsis thaliana GN=LYK4 PE=1 SV=1	GO:0005524//ATP binding;GO:0004672//protein kinase activity;GO:0016021//integral component of membrane
CL7373.Contig2_All	1865	120.82	122.76	120.3	24.52	25.81	24.05	2.2813		XM_003518956.3 PREDICTED: Glycine max MLP-like protein 43 (LOC100794745), mRNA	PREDICTED: MLP-like protein 43 [Glycine max]	Pathogenesis-related protein Bet v I family	[R] LSE0193 A Major latex protein and related proteins	MLP-like protein 43 OS=Arabidopsis thaliana GN=MLP43 PE=1 SV=1
CL8296.Contig3_All	1253	53.61	51.19	55.42	10.21	10.4	12.07	2.28039	K11252//histone H2B;K11252//histone H2B;K11252//histone H2B;K11252//histone H2B;K11252//histone H2B	XM_003539643.3 PREDICTED: Glycine max probable histone H2B.1 (LOC100776374), mRNA	PREDICTED: probable histone H2B.1 [Lupinus angustifolius] >OIW08612.1 hypothetical protein TanjilG_03288 [Lupinus angustifolius]	Core histone H2A/H2B/H3/H4	[B] KOG1744 Histone H2B	Probable histone H2B.1 OS=Medicago truncatula PE=3 SV=3	GO:0003677//DNA binding;GO:0005634//nucleus;GO:0046982//protein heterodimerization activity;GO:0000786//nucleosome
CL11844.Contig2_All	1468	79.74	86.02	79.59	17.54	18.53	14.16	2.27674	K19042//E3 ubiquitin-protein ligase BOI and related proteins [EC:2.3.2.27]	XM_020363688.1 PREDICTED: Cajanus cajan uncharacterized LOC109802353 (LOC109802353), mRNA	uncharacterized protein LOC107610200 [Arachis ipaensis]	Protein of unknown function (DUF1645)
CL505.Contig2_All	1405	46.71	48.25	47.39	10.65	8.82	9.67	2.27655	K09753//cinnamoyl-CoA reductase [EC:1.2.1.44]+ko01100//Metabolic pathways+ko01110//Biosynthesis of secondary metabolites+ko00940//Phenylpropanoid biosynthesis;K09753//cinnamoyl-CoA reductase [EC:1.2.1.44]+ko01100//Metabolic pathways+ko01110//Biosynthesis of secondary metabolites+ko00940//Phenylpropanoid biosynthesis;K09753//cinnamoyl-CoA reductase [EC:1.2.1.44]+ko01100//Metabolic pathways+ko01110…	AK339614.1 Lotus japonicus cDNA, clone: LjFL3-037-BA06, HTC	PREDICTED: cinnamoyl-CoA reductase 1 isoform X1 [Glycine max] >KRH72740.1 hypothetical protein GLYMA_02G230500 [Glycine max]	NAD dependent epimerase/dehydratase family	[V] KOG1502 Flavonol reductase/cinnamoyl-CoA reductase	Cinnamoyl-CoA reductase 1 OS=Arabidopsis thaliana GN=CCR1 PE=1 SV=1	GO:0003824//catalytic activity;GO:0050662//coenzyme binding
Unigene35557_All	1337	95.5	95.44	95.49	20.25	19.83	18.83	2.26904		XM_003609926.2 Medicago truncatula DUF581 family protein mRNA	PREDICTED: uncharacterized protein LOC101489014 [Cicer arietinum]	zinc-finger of the FCS-type, C2-C2	[S] LSE0472 A Uncharacterized protein	Protein MARD1 OS=Arabidopsis thaliana GN=MARD1 PE=2 SV=2
Unigene19170_All	1051	87.77	79.7	89.14	16.72	14.29	22.09	2.25741	K00029//malate dehydrogenase (oxaloacetate-decarboxylating)(NADP+) [EC:1.1.1.40]+ko01100//Metabolic pathways+ko00710//Carbon fixation in photosynthetic organisms+ko00620//Pyruvate metabolism+ko01200//Carbon metabolism;K00029//malate dehydrogenase (oxaloacetate-decarboxylating)(NADP+) [EC:1.1.1.40]+ko01100//Metabolic pathways+ko00710//Carbon fixation in photosynthetic organisms+ko00620//Pyruvate m…	XM_020370882.1 PREDICTED: Cajanus cajan NADP-dependent malic enzyme-like (LOC109808063), mRNA	PREDICTED: NADP-dependent malic enzyme [Glycine max] >KRH09931.1 hypothetical protein GLYMA_15G019300 [Glycine max]	Malic enzyme, NAD binding domain	[C] KOG1257 NADP+-dependent malic enzyme	NADP-dependent malic enzyme OS=Vitis vinifera PE=2 SV=1	GO:0004473//malate dehydrogenase (decarboxylating) (NADP+) activity;GO:0004471//malate dehydrogenase (decarboxylating) (NAD+) activity;GO:0046872//metal ion binding;GO:0006090//pyruvate metabolic process;GO:0051287//NAD binding;GO:0006108//malate metabolic process;GO:0009507//chloroplast
CL14345.Contig1_All	2143	66.65	67.81	66.26	15.11	14.34	12.37	2.25508	K08511//vesicle-associated membrane protein 72;K08511//vesicle-associated membrane protein 72;K08511//vesicle-associated membrane protein 72;K08511//vesicle-associated membrane protein 72;K08511//vesicle-associated membrane protein 72	XM_003594403.2 Medicago truncatula synaptobrevin-like protein mRNA	PREDICTED: vesicle-associated membrane protein 722-like [Vigna radiata var. radiata]	Synaptobrevin	[U] KOG0859 Synaptobrevin/VAMP-like protein	Vesicle-associated membrane protein 721 OS=Arabidopsis thaliana GN=VAMP721 PE=2 SV=1	GO:0016021//integral component of membrane;GO:0016192//vesicle-mediated transport
CL14415.Contig15_All	2305	93.73	98.92	88.64	19.77	19.87	19.13	2.25147	K03265//peptide chain release factor subunit 1+ko03015//mRNA surveillance pathway;K03265//peptide chain release factor subunit 1+ko03015//mRNA surveillance pathway;K03265//peptide chain release factor subunit 1+ko03015//mRNA surveillance pathway;K03265//peptide chain release factor subunit 1+ko03015//mRNA surveillance pathway;K03265//peptide chain release factor subunit 1+ko03015//mRNA surveillan…	XM_013597383.1 Medicago truncatula eukaryotic peptide chain release factor subunit 1-3 mRNA	hypothetical protein GLYMA_09G166000 [Glycine max]	eRF1 domain 2	[J] KOG0688 Peptide chain release factor 1 (eRF1)	Eukaryotic peptide chain release factor subunit 1-3 OS=Arabidopsis thaliana GN=ERF1-3 PE=1 SV=1	GO:0005737//cytoplasm;GO:0003747//translation release factor activity
Unigene15204_All	2055	142.45	139.53	143.87	28.78	29.07	31.08	2.25131	K00873//pyruvate kinase [EC:2.7.1.40]+ko00010//Glycolysis / Gluconeogenesis+ko00230//Purine metabolism+ko01230//Biosynthesis of amino acids+ko01100//Metabolic pathways+ko01110//Biosynthesis of secondary metabolites+ko00620//Pyruvate metabolism+ko01200//Carbon metabolism;K00873//pyruvate kinase [EC:2.7.1.40]+ko00010//Glycolysis / Gluconeogenesis+ko00230//Purine metabolism+ko01230//Biosynthesis of …	BT146791.1 Lotus japonicus clone JCVI-FLLj-21I11 unknown mRNA	pyruvate kinase family protein [Medicago truncatula] >KEH43391.1 pyruvate kinase family protein [Medicago truncatula]	Pyruvate kinase, barrel domain	[G] KOG2323 Pyruvate kinase	Pyruvate kinase 1, cytosolic OS=Oryza sativa subsp. indica GN=OsI_35105 PE=3 SV=1	GO:0030955//potassium ion binding;GO:0000287//magnesium ion binding;GO:0004743//pyruvate kinase activity;GO:0016301//kinase activity
CL14345.Contig4_All	1052	227.45	223.16	227.3	47.54	45.25	49.25	2.23892	K08511//vesicle-associated membrane protein 72;K08511//vesicle-associated membrane protein 72;K08511//vesicle-associated membrane protein 72;K08511//vesicle-associated membrane protein 72;K08511//vesicle-associated membrane protein 72	XM_003594403.2 Medicago truncatula synaptobrevin-like protein mRNA	Putative vesicle-associated membrane protein 726 family [Cajanus cajan]	Synaptobrevin	[U] KOG0859 Synaptobrevin/VAMP-like protein	Vesicle-associated membrane protein 721 OS=Arabidopsis thaliana GN=VAMP721 PE=2 SV=1	GO:0016021//integral component of membrane;GO:0016192//vesicle-mediated transport
Unigene16645_All	1947	84.71	77.5	87.33	18.71	17.58	16.27	2.23813	K01637//isocitrate lyase [EC:4.1.3.1]+ko01100//Metabolic pathways+ko01110//Biosynthesis of secondary metabolites+ko01200//Carbon metabolism+ko00630//Glyoxylate and dicarboxylate metabolism;K01637//isocitrate lyase [EC:4.1.3.1]+ko01100//Metabolic pathways+ko01110//Biosynthesis of secondary metabolites+ko01200//Carbon metabolism+ko00630//Glyoxylate and dicarboxylate metabolism;K01637//isocitrate ly…	XM_012712547.1 PREDICTED: Cicer arietinum uncharacterized LOC101513851 (LOC101513851), mRNA	PREDICTED: uncharacterized protein LOC101513851 [Cicer arietinum]	Phosphoenolpyruvate phosphomutase	[C] KOG1260 Isocitrate lyase	Protein PLASTID REDOX INSENSITIVE 2 OS=Arabidopsis thaliana GN=PRIN2 PE=1 SV=1	GO:0016829//lyase activity;GO:0003824//catalytic activity
CL12792.Contig2_All	1776	67.35	63.99	65.86	13.87	13.18	14.54	2.23575		XM_004511269.2 PREDICTED: Cicer arietinum uncharacterized LOC101500065 (LOC101500065), mRNA	PREDICTED: uncharacterized protein LOC101500065 [Cicer arietinum]	Protein of unknown function (DUF1005)
CL3569.Contig4_All	1030	73.55	76.76	77.09	16.01	16.28	15.48	2.23503		NM_001250621.1 Glycine max uncharacterized LOC100305589 (LOC100305589), mRNA >BT089264.1 Soybean clone JCVI-FLGm-1D17 unknown mRNA	unknown [Lotus japonicus]
CL10294.Contig2_All	2025	96.76	88.68	89.89	18.7	18.9	20.59	2.23375	K09422//transcription factor MYB, plant;K09422//transcription factor MYB, plant;K09422//transcription factor MYB, plant;K09422//transcription factor MYB, plant	XM_020374778.1 PREDICTED: Cajanus cajan transcription factor MYB44 (LOC109811130), mRNA	PREDICTED: transcription factor MYB44-like [Cicer arietinum]	Myb-like DNA-binding domain	[K] KOG0048 Transcription factor, Myb superfamily	Transcription factor MYB44 OS=Arabidopsis thaliana GN=MYB44 PE=1 SV=1	GO:0003677//DNA binding
Unigene45956_All	1958	139.28	143.39	133.99	30.49	29.94	28.5	2.21929	K22745//apoptosis-inducing factor 2;K22745//apoptosis-inducing factor 2;K22745//apoptosis-inducing factor 2;K22745//apoptosis-inducing factor 2;K22745//apoptosis-inducing factor 2	XM_020359202.1 PREDICTED: Cajanus cajan apoptosis-inducing factor homolog A-like (LOC109798804), mRNA	PREDICTED: apoptosis-inducing factor homolog A-like [Cicer arietinum]	Pyridine nucleotide-disulphide oxidoreductase	[C] KOG2495 NADH-dehydrogenase (ubiquinone)	Alternative NAD(P)H-ubiquinone oxidoreductase C1, chloroplastic/mitochondrial OS=Arabidopsis thaliana GN=NDC1 PE=1 SV=2	GO:0016491//oxidoreductase activity
CL249.Contig7_All	665	50.94	51.29	51.22	12.13	10.12	10.34	2.21012	K00799//glutathione S-transferase [EC:2.5.1.18]+ko00480//Glutathione metabolism;K00799//glutathione S-transferase [EC:2.5.1.18]+ko00480//Glutathione metabolism;K00799//glutathione S-transferase [EC:2.5.1.18]+ko00480//Glutathione metabolism;K00799//glutathione S-transferase [EC:2.5.1.18]+ko00480//Glutathione metabolism	XM_004493873.2 PREDICTED: Cicer arietinum glutathione S-transferase L3 (LOC101508840), mRNA	PREDICTED: glutathione S-transferase L3 [Cicer arietinum]	Glutathione S-transferase, N-terminal domain	[O] KOG0406 Glutathione S-transferase	Glutathione S-transferase L3 OS=Arabidopsis thaliana GN=GSTL3 PE=2 SV=1	GO:0016740//transferase activity
CL2639.Contig5_All	1311	63.46	63.7	65.17	12.64	14.58	14.2	2.20225		XM_020384986.1 PREDICTED: Cajanus cajan protein EARLY RESPONSIVE TO DEHYDRATION 15-like (LOC109819300), transcript variant X2, mRNA	unknown [Lotus japonicus]	Ataxin-2 C-terminal region	[S] LSE0008 A Uncharacterized protein	Protein EARLY RESPONSIVE TO DEHYDRATION 15 OS=Arabidopsis thaliana GN=ERD15 PE=1 SV=1
CL9772.Contig40_All	3242	83.66	76.57	87.22	15.65	21.22	16.71	2.20159	K13447//respiratory burst oxidase [EC:1.6.3.- 1.11.1.-]+ko04016//MAPK signaling pathway - plant+ko04626//Plant-pathogen interaction;K13447//respiratory burst oxidase [EC:1.6.3.- 1.11.1.-]+ko04016//MAPK signaling pathway - plant+ko04626//Plant-pathogen interaction;K13447//respiratory burst oxidase [EC:1.6.3.- 1.11.1.-]+ko04016//MAPK signaling pathway - plant+ko04626//Plant-pathogen interaction;K13…	XM_020349617.1 PREDICTED: Cajanus cajan respiratory burst oxidase homolog protein B-like (LOC109790455), transcript variant X2, mRNA	respiratory burst oxidase homolog protein B-like isoform X2 [Cajanus cajan]	Ferric reductase NAD binding domain	[PQ] KOG0039 Ferric reductase, NADH/NADPH oxidase and related proteins	Respiratory burst oxidase homolog protein B OS=Solanum tuberosum GN=RBOHB PE=1 SV=1	GO:0050664//oxidoreductase activity, acting on NAD(P)H, oxygen as acceptor;GO:0004601//peroxidase activity;GO:0005509//calcium ion binding;GO:0016021//integral component of membrane
CL2592.Contig3_All	1691	111.68	105.16	108.01	25.65	22.75	22.14	2.19319	K05747//Wiskott-Aldrich syndrome protein+ko04144//Endocytosis;K03006//DNA-directed RNA polymerase II subunit RPB1 [EC:2.7.7.6]+ko03020//RNA polymerase;K00430//peroxidase [EC:1.11.1.7]+ko01100//Metabolic pathways+ko01110//Biosynthesis of secondary metabolites+ko00940//Phenylpropanoid biosynthesis;K00430//peroxidase [EC:1.11.1.7]+ko01100//Metabolic pathways+ko01110//Biosynthesis of secondary metabo…	XM_006601897.2 PREDICTED: Glycine max protein SRC2 homolog (LOC102666594), transcript variant X5, mRNA	PREDICTED: uncharacterized acetyltransferase At3g50280 [Cicer arietinum]	C2 domain	[T] KOG1187 Serine/threonine protein kinase	Proline-rich receptor-like protein kinase PERK2 OS=Arabidopsis thaliana GN=PERK2 PE=2 SV=3	GO:0016747//transferase activity, transferring acyl groups other than amino-acyl groups
CL8636.Contig2_All	1830	961.46	895.7	933.65	215.59	194.23	196.82	2.1924	K22534//PR domain zinc finger protein 5;K15174//RNA polymerase II-associated factor 1;K05747//Wiskott-Aldrich syndrome protein+ko04144//Endocytosis;K01180//endo-1,3(4)-beta-glucanase [EC:3.2.1.6]	JX046824.1 Callerya speciosa microsatellite Ndl_011 sequence	hypothetical protein PHAVU_009G070800g [Phaseolus vulgaris] >ESW08741.1 hypothetical protein PHAVU_009G070800g [Phaseolus vulgaris]	C2H2-type zinc finger	[R] KOG1721 FOG: Zn-finger	Zinc finger protein ZAT10 OS=Arabidopsis thaliana GN=ZAT10 PE=2 SV=1	GO:0005634//nucleus;GO:0010200//response to chitin;GO:0003676//nucleic acid binding
CL3347.Contig3_All	1260	137.6	131.46	146.25	24.8	31.84	33.75	2.18644	K11296//high mobility group protein B3;K11296//high mobility group protein B3;K11296//high mobility group protein B3;K11296//high mobility group protein B3;K11296//high mobility group protein B3	XM_021106057.1 PREDICTED: Arachis ipaensis HMG1/2-like protein (LOC107609632), transcript variant X2, mRNA	HMG1/2-like protein [Cajanus cajan]	HMG (high mobility group) box	[R] KOG0381 HMG box-containing protein	HMG1/2-like protein OS=Glycine max PE=2 SV=1	GO:0003677//DNA binding;GO:0005634//nucleus
Unigene688_All	2983	102.94	92.93	97.93	21.64	21.25	21.44	2.18493	K19041//E3 ubiquitin-protein ligase RNF38/44 [EC:2.3.2.27];K19038//E3 ubiquitin-protein ligase ATL41 [EC:2.3.2.27];K19038//E3 ubiquitin-protein ligase ATL41 [EC:2.3.2.27];K19038//E3 ubiquitin-protein ligase ATL41 [EC:2.3.2.27];K19038//E3 ubiquitin-protein ligase ATL41 [EC:2.3.2.27]	XM_003544382.3 PREDICTED: Glycine max protein DA1-like (LOC100809736), transcript variant X1, mRNA	RING-H2 finger protein ATL2-like [Cajanus cajan] >KYP55218.1 RING-H2 finger protein ATL3F [Cajanus cajan]	Ring finger domain	[TZ] KOG1703 Adaptor protein Enigma and related PDZ-LIM proteins	RING-H2 finger protein ATL2 OS=Arabidopsis thaliana GN=ATL2 PE=2 SV=2	GO:0016021//integral component of membrane
CL4825.Contig3_All	3659	59.95	64.52	58.96	13.4	13.3	13.88	2.17153	K08332//vacuolar protein 8;K08332//vacuolar protein 8;K08332//vacuolar protein 8;K08332//vacuolar protein 8;K08332//vacuolar protein 8	XM_003551125.3 PREDICTED: Glycine max U-box domain-containing protein 4-like (LOC100811250), mRNA	PREDICTED: U-box domain-containing protein 4 [Cicer arietinum]	Armadillo/beta-catenin-like repeat	[S] KOG0167 FOG: Armadillo/beta-catenin-like repeats	U-box domain-containing protein 4 OS=Arabidopsis thaliana GN=PUB4 PE=1 SV=3	GO:0005634//nucleus;GO:0005737//cytoplasm;GO:0004842//ubiquitin-protein transferase activity
CL12028.Contig7_All	1482	64.07	62.44	64.57	15.42	13.22	13.65	2.16453	K12761//carbon catabolite-derepressing protein kinase [EC:2.7.11.1];K12761//carbon catabolite-derepressing protein kinase [EC:2.7.11.1];K12761//carbon catabolite-derepressing protein kinase [EC:2.7.11.1];K12761//carbon catabolite-derepressing protein kinase [EC:2.7.11.1];K12761//carbon catabolite-derepressing protein kinase [EC:2.7.11.1]	XM_016310847.2 PREDICTED: Arachis ipaensis CBL-interacting serine/threonine-protein kinase 11 (LOC107609029), mRNA	CBL-interacting kinase [Medicago truncatula] >AES98966.1 CBL-interacting kinase [Medicago truncatula]	NAF domain	[T] KOG0583 Serine/threonine protein kinase	CBL-interacting serine/threonine-protein kinase 11 OS=Arabidopsis thaliana GN=CIPK11 PE=1 SV=1	GO:0007165//signal transduction;GO:0004674//protein serine/threonine kinase activity;GO:0005524//ATP binding;GO:0016021//integral component of membrane
Unigene34552_All	973	115.19	117.54	111.88	25.14	26.04	24.96	2.16078	K08967//1,2-dihydroxy-3-keto-5-methylthiopentene dioxygenase [EC:1.13.11.53 1.13.11.54]+ko01100//Metabolic pathways+ko00270//Cysteine and methionine metabolism;K08967//1,2-dihydroxy-3-keto-5-methylthiopentene dioxygenase [EC:1.13.11.53 1.13.11.54]+ko01100//Metabolic pathways+ko00270//Cysteine and methionine metabolism;K08967//1,2-dihydroxy-3-keto-5-methylthiopentene dioxygenase [EC:1.13.11.53 1.1…	AP010443.1 Lotus japonicus genomic DNA, chromosome 5, clone: LjT34P10, TM1748, complete sequence	hypothetical protein PHAVU_007G061700g [Phaseolus vulgaris] >ESW15307.1 hypothetical protein PHAVU_007G061700g [Phaseolus vulgaris]		[S] KOG2107 Uncharacterized conserved protein, contains double-stranded beta-helix domain	1,2-dihydroxy-3-keto-5-methylthiopentene dioxygenase 1 OS=Oryza sativa subsp. indica GN=ARD1 PE=1 SV=2	GO:0005634//nucleus;GO:0010309//acireductone dioxygenase [iron(II)-requiring] activity;GO:0005506//iron ion binding;GO:0019509//L-methionine salvage from methylthioadenosine;GO:0005737//cytoplasm
CL6139.Contig1_All	1213	53.07	52.13	52.84	11.23	11.27	12.52	2.16063	K08503//syntaxin of plants SYP5+ko04130//SNARE interactions in vesicular transport;K08503//syntaxin of plants SYP5+ko04130//SNARE interactions in vesicular transport;K08503//syntaxin of plants SYP5+ko04130//SNARE interactions in vesicular transport;K08503//syntaxin of plants SYP5+ko04130//SNARE interactions in vesicular transport;K08503//syntaxin of plants SYP5+ko04130//SNARE interactions in vesi…	XM_020368251.1 PREDICTED: Cajanus cajan syntaxin-51-like (LOC109805946), transcript variant X2, mRNA	PREDICTED: syntaxin-51-like [Vigna radiata var. radiata]	SNARE domain	[U] KOG3202 SNARE protein TLG1/Syntaxin 6	Syntaxin-52 OS=Arabidopsis thaliana GN=SYP52 PE=1 SV=1	GO:0006886//intracellular protein transport;GO:0000149//SNARE binding;GO:0005484//SNAP receptor activity;GO:0012505//endomembrane system;GO:0006906//vesicle fusion;GO:0048278//vesicle docking;GO:0031201//SNARE complex;GO:0016021//integral component of membrane
CL5889.Contig1_All	1021	46.98	48.32	50.7	11.18	10.53	10.62	2.15859		XM_019575933.1 PREDICTED: Lupinus angustifolius uncharacterized LOC109338652 (LOC109338652), transcript variant X1, mRNA	hypothetical protein TanjilG_08409 [Lupinus angustifolius]	Protein of unknown function, DUF538	[S] LSE0025 A Male reproductive organ-specific protein
CL13098.Contig1_All	1492	43.83	41.1	46.75	10.15	9.18	9.95	2.15744	K02149//V-type H+-transporting ATPase subunit D+ko04145//Phagosome+ko01100//Metabolic pathways+ko00190//Oxidative phosphorylation;K02149//V-type H+-transporting ATPase subunit D+ko04145//Phagosome+ko01100//Metabolic pathways+ko00190//Oxidative phosphorylation;K02149//V-type H+-transporting ATPase subunit D+ko04145//Phagosome+ko01100//Metabolic pathways+ko00190//Oxidative phosphorylation;K02149//V…	AK338151.1 Lotus japonicus cDNA, clone: LjFL2-012-AC07, HTC	PREDICTED: V-type proton ATPase subunit D-like [Glycine max] >KRH44559.1 hypothetical protein GLYMA_08G218500 [Glycine max]	ATP synthase subunit D	[C] KOG1647 Vacuolar H+-ATPase V1 sector, subunit D	V-type proton ATPase subunit D OS=Arabidopsis thaliana GN=VHA-D PE=1 SV=2	GO:0042626//ATPase activity, coupled to transmembrane movement of substances
Unigene24921_All	1064	73.7	62.21	68.34	15.48	16.1	13.82	2.15335	K12761//carbon catabolite-derepressing protein kinase [EC:2.7.11.1];K12761//carbon catabolite-derepressing protein kinase [EC:2.7.11.1];K12761//carbon catabolite-derepressing protein kinase [EC:2.7.11.1];K12761//carbon catabolite-derepressing protein kinase [EC:2.7.11.1];K12761//carbon catabolite-derepressing protein kinase [EC:2.7.11.1]	NM_001251262.2 Glycine max protein kinase (LOC100305372), mRNA	PREDICTED: CBL-interacting serine/threonine-protein kinase 4-like [Cicer arietinum]	Protein kinase domain	[T] KOG0583 Serine/threonine protein kinase	CBL-interacting serine/threonine-protein kinase 7 OS=Arabidopsis thaliana GN=CIPK7 PE=1 SV=1	GO:0007165//signal transduction;GO:0004674//protein serine/threonine kinase activity;GO:0005524//ATP binding
Unigene45953_All	2759	44.06	48.25	43.79	10.26	9.64	10.62	2.15064	K05391//cyclic nucleotide gated channel, plant+ko04626//Plant-pathogen interaction;K05391//cyclic nucleotide gated channel, plant+ko04626//Plant-pathogen interaction;K05391//cyclic nucleotide gated channel, plant+ko04626//Plant-pathogen interaction;K05391//cyclic nucleotide gated channel, plant+ko04626//Plant-pathogen interaction	XM_004507684.2 PREDICTED: Cicer arietinum probable cyclic nucleotide-gated ion channel 5 (LOC101488903), transcript variant X1, mRNA	probable cyclic nucleotide-gated ion channel 5 [Cajanus cajan]	Ion transport protein	[PT] KOG0498 K+-channel ERG and related proteins, contain PAS/PAC sensor domain	Probable cyclic nucleotide-gated ion channel 5 OS=Arabidopsis thaliana GN=CNGC5 PE=2 SV=1	GO:0005249//voltage-gated potassium channel activity;GO:0016021//integral component of membrane
Unigene42224_All	2050	44.57	41.51	44.97	10.16	9.72	9.61	2.14329	K08900//mitochondrial chaperone BCS1;K08900//mitochondrial chaperone BCS1;K08900//mitochondrial chaperone BCS1;K08900//mitochondrial chaperone BCS1	XM_017579424.1 PREDICTED: Vigna angularis AAA-ATPase At2g46620 (LOC108341776), mRNA	PREDICTED: mitochondrial chaperone BCS1-like [Glycine max] >KRG97216.1 hypothetical protein GLYMA_19G258100 [Glycine max]	ATPase family associated with various cellular activities (AAA)	[O] KOG0743 AAA+-type ATPase	AAA-ATPase At2g46620 OS=Arabidopsis thaliana GN=At2g46620 PE=2 SV=1	GO:0005524//ATP binding
CL14179.Contig1_All	3091	324.8	328.29	314.55	75.37	71.04	72.17	2.14055	K20102//YTH domain-containing family protein;K20102//YTH domain-containing family protein;K20102//YTH domain-containing family protein;K20102//YTH domain-containing family protein	XM_006580153.2 PREDICTED: Glycine max YTH domain-containing family protein 1 (LOC100807919), transcript variant X2, mRNA	uncharacterized protein LOC109799101 isoform X2 [Cajanus cajan]	YT521-B-like domain	[R] KOG1901 Uncharacterized high-glucose-regulated protein		GO:0003723//RNA binding
CL4292.Contig2_All	1285	42.26	42.37	41.74	10.16	9.33	8.92	2.14025	K08515//vesicle-associated membrane protein 7+ko04130//SNARE interactions in vesicular transport;K08515//vesicle-associated membrane protein 7+ko04130//SNARE interactions in vesicular transport;K08515//vesicle-associated membrane protein 7+ko04130//SNARE interactions in vesicular transport;K08515//vesicle-associated membrane protein 7+ko04130//SNARE interactions in vesicular transport;K08515//ves…	XM_020359683.1 PREDICTED: Cajanus cajan vesicle-associated membrane protein 714 (LOC109799154), mRNA	PREDICTED: vesicle-associated membrane protein 714 [Cicer arietinum]	Synaptobrevin	[U] KOG0859 Synaptobrevin/VAMP-like protein	Vesicle-associated membrane protein 714 OS=Arabidopsis thaliana GN=VAMP714 PE=1 SV=1	GO:0009651//response to salt stress;GO:0016021//integral component of membrane;GO:0016192//vesicle-mediated transport;GO:0005773//vacuole
Unigene45878_All	1917	296.51	300.46	285.49	65.19	62.87	71.05	2.13915	K17616//CTD small phosphatase-like protein 2 [EC:3.1.3.-];K17616//CTD small phosphatase-like protein 2 [EC:3.1.3.-];K17616//CTD small phosphatase-like protein 2 [EC:3.1.3.-];K17616//CTD small phosphatase-like protein 2 [EC:3.1.3.-]	XM_004502239.2 PREDICTED: Cicer arietinum REF/SRPP-like protein At1g67360 (LOC101508566), mRNA	PREDICTED: REF/SRPP-like protein At1g67360 [Cicer arietinum]	Rubber elongation factor protein (REF)		REF/SRPP-like protein At1g67360 OS=Arabidopsis thaliana GN=At1g67360 PE=2 SV=1
CL8514.Contig1_All	1754	116.96	115.83	121	27.46	25.26	27.51	2.13102	K11885//DNA damage-inducible protein 1	XM_004492241.2 PREDICTED: Cicer arietinum probable serine incorporator (LOC101489045), mRNA	PREDICTED: probable serine incorporator [Cicer arietinum]	Serine incorporator (Serinc)	[S] KOG2592 Tumor differentially expressed (TDE) protein		GO:0016021//integral component of membrane
CL14854.Contig5_All	1087	507.19	487.85	488.91	108.65	121.26	105.26	2.13054	K23050//phenylcoumaran benzylic ether reductase [EC:1.3.1.-];K23050//phenylcoumaran benzylic ether reductase [EC:1.3.1.-];K23050//phenylcoumaran benzylic ether reductase [EC:1.3.1.-];K23050//phenylcoumaran benzylic ether reductase [EC:1.3.1.-];K23050//phenylcoumaran benzylic ether reductase [EC:1.3.1.-]	BT094732.1 Soybean clone JCVI-FLGm-6G7 unknown mRNA	phenylcoumaran benzylic ether reductase-like protein Fi1 [Medicago truncatula] >ACJ84329.1 unknown [Medicago truncatula] >AES95007.1 phenylcoumaran benzylic ether reductase-like protein Fi1 [Medicago truncatula] >AFK40308.1 unknown [Medicago truncatula]	NmrA-like family	[RQ] LSE0443 A Isoflavone reductase/pinoresinol-lariciresinol reductase/phenylcoumaran benzylic ether reductase	Isoflavone reductase-like protein OS=Olea europaea PE=1 SV=1
CL8499.Contig1_All	1665	109.58	111.97	108.99	24.62	26.23	24.22	2.12842	K04733//interleukin-1 receptor-associated kinase 4 [EC:2.7.11.1];K04733//interleukin-1 receptor-associated kinase 4 [EC:2.7.11.1];K08332//vacuolar protein 8	XM_007162913.1 Phaseolus vulgaris hypothetical protein (PHAVU_001G196000g) mRNA, complete cds	hypothetical protein GLYMA_10G262600 [Glycine max]	U-box domain	[R] LSE0497 A U-box protein	E3 ubiquitin-protein ligase PUB23 OS=Arabidopsis thaliana GN=PUB23 PE=1 SV=1	GO:0004842//ubiquitin-protein transferase activity
CL7517.Contig3_All	1798	52.67	57.66	57.72	13.83	11.93	12.57	2.12333	K15119//solute carrier family 25, member 39/40	XM_004503585.2 PREDICTED: Cicer arietinum arabinogalactan peptide 16-like (LOC101505037), mRNA	PREDICTED: arabinogalactan peptide 16-like [Cicer arietinum]			Arabinogalactan peptide 16 OS=Arabidopsis thaliana GN=AGP16 PE=1 SV=1	GO:0016021//integral component of membrane
CL15135.Contig3_All	1307	128.97	126.36	129.25	30.04	28.13	29.46	2.12097	K20547//basic endochitinase B [EC:3.2.1.14]+ko04016//MAPK signaling pathway - plant+ko00520//Amino sugar and nucleotide sugar metabolism+ko01100//Metabolic pathways;K20547//basic endochitinase B [EC:3.2.1.14]+ko04016//MAPK signaling pathway - plant+ko00520//Amino sugar and nucleotide sugar metabolism+ko01100//Metabolic pathways;K20547//basic endochitinase B [EC:3.2.1.14]+ko04016//MAPK signaling p…	AF513017.2 Leucaena leucocephala chitinase mRNA, complete cds; leucoplast gene for leucoplast product	Endochitinase CH5B [Cajanus cajan]	Chitinase class I	[R] KOG4742 Predicted chitinase	Endochitinase A2 OS=Pisum sativum GN=CHI2 PE=1 SV=2
CL2359.Contig5_All	1671	59.7	66.51	62.12	14.73	13.22	15.08	2.12013	K01191//alpha-mannosidase [EC:3.2.1.24]+ko00511//Other glycan degradation	XM_004508473.2 PREDICTED: Cicer arietinum uncharacterized LOC101492692 (LOC101492692), mRNA	PREDICTED: uncharacterized protein LOC101492692 [Cicer arietinum]	Protein of unknown function (DUF1644)	[R] LSE0473 A C2H2 type Zn-finger protein
Unigene45628_All	1503	80.39	71.2	75.91	16.96	17.52	17.67	2.1138	K09422//transcription factor MYB, plant;K09422//transcription factor MYB, plant;K09422//transcription factor MYB, plant;K09422//transcription factor MYB, plant;K09422//transcription factor MYB, plant	KT031192.1 Glycine max clone HN_CCL_38 MYB/HD-like transcription factor (Glyma06g04010.1) mRNA, partial cds	PREDICTED: transcriptional activator Myb-like [Cicer arietinum]	Myb-like DNA-binding domain	[K] KOG0048 Transcription factor, Myb superfamily	Transcription factor MYB44 OS=Arabidopsis thaliana GN=MYB44 PE=1 SV=1	GO:0003677//DNA binding
CL14643.Contig3_All	2709	69.2	72.55	71.02	15.65	15.99	17.69	2.10244	K14324//histone deacetylase complex subunit SAP18+ko03015//mRNA surveillance pathway+ko03013//RNA transport;K14324//histone deacetylase complex subunit SAP18+ko03015//mRNA surveillance pathway+ko03013//RNA transport;K14324//histone deacetylase complex subunit SAP18+ko03015//mRNA surveillance pathway+ko03013//RNA transport;K14324//histone deacetylase complex subunit SAP18+ko03015//mRNA surveillanc…	XM_004510839.1 PREDICTED: Cicer arietinum histone deacetylase complex subunit SAP18 (LOC101490670), mRNA	PREDICTED: histone deacetylase complex subunit SAP18 [Vigna radiata var. radiata]	Sin3 associated polypeptide p18 (SAP18)	[K] KOG3391 Transcriptional co-repressor component	Histone deacetylase complex subunit SAP18 OS=Arabidopsis thaliana GN=At2g45640 PE=1 SV=1
Unigene24821_All	2269	163.82	163.68	163.28	38.05	38.9	37.01	2.09888	K04733//interleukin-1 receptor-associated kinase 4 [EC:2.7.11.1];K04733//interleukin-1 receptor-associated kinase 4 [EC:2.7.11.1];K04733//interleukin-1 receptor-associated kinase 4 [EC:2.7.11.1];K04733//interleukin-1 receptor-associated kinase 4 [EC:2.7.11.1];K04733//interleukin-1 receptor-associated kinase 4 [EC:2.7.11.1]	XM_013605523.1 Medicago truncatula LRR receptor-like kinase family protein mRNA	leucine-rich repeat receptor-like serine/threonine/tyrosine-protein kinase SOBIR1 isoform X1 [Cajanus cajan] >XP_020235792.1 leucine-rich repeat receptor-like serine/threonine/tyrosine-protein kinase SOBIR1 isoform X2 [Cajanus cajan] >XP_020235793.1 leucine-rich repeat receptor-like serine/threonine/tyrosine-protein kinase SOBIR1 isoform X1 [Cajanus cajan]	Protein kinase domain	[T] LSE0002 A Receptor protein kinase containing LRR repeats	Leucine-rich repeat receptor-like serine/threonine/tyrosine-protein kinase SOBIR1 OS=Arabidopsis thaliana GN=SOBIR1 PE=1 SV=1	GO:0005524//ATP binding;GO:0004672//protein kinase activity;GO:0016021//integral component of membrane
CL3945.Contig1_All	682	695.46	675.38	690.05	154.83	160.04	158.06	2.09817	K04733//interleukin-1 receptor-associated kinase 4 [EC:2.7.11.1];K13456//RPM1-interacting protein 4+ko04626//Plant-pathogen interaction;K13456//RPM1-interacting protein 4+ko04626//Plant-pathogen interaction;K13456//RPM1-interacting protein 4+ko04626//Plant-pathogen interaction;K13456//RPM1-interacting protein 4+ko04626//Plant-pathogen interaction	XM_003532131.3 PREDICTED: Glycine max RPM1-interacting protein 4 (LOC100305826), mRNA	RPM1-interacting protein 4 (RIN4) family protein [Medicago truncatula] >AET00799.1 RPM1-interacting protein 4 (RIN4) family protein [Medicago truncatula]			RPM1-interacting protein 4 OS=Arabidopsis thaliana GN=RIN4 PE=1 SV=1
Unigene35395_All	1243	47.03	48.22	50.58	11.36	11.06	11.44	2.09317		XM_004491973.2 PREDICTED: Cicer arietinum uncharacterized LOC101512692 (LOC101512692), mRNA	PREDICTED: uncharacterized protein LOC101512692 [Cicer arietinum]	SAM domain (Sterile alpha motif)
CL3763.Contig5_All	1324	128.58	122.59	129.67	29.71	29.66	29.27	2.09043		AK285971.1 Glycine max cDNA, clone: GMFL01-19-I16	plant cadmium resistance protein [Medicago truncatula] >AET05385.1 plant cadmium resistance protein [Medicago truncatula] >AFK44973.1 unknown [Medicago truncatula]	PLAC8 family	[S] TWOG0185 Uncharacterized conserved protein	Protein PLANT CADMIUM RESISTANCE 2 OS=Arabidopsis thaliana GN=PCR2 PE=1 SV=1	GO:0016021//integral component of membrane
CL5957.Contig1_All	749	115.68	114.27	111.65	26.48	24.89	27.61	2.09016	K11855//ubiquitin carboxyl-terminal hydrolase 36/42 [EC:3.4.19.12]	AP007305.2 Lotus japonicus genomic DNA, chromosome 3, clone: LjT29I08, TM1257, complete sequence	uncharacterized protein LOC100500229 precursor [Glycine max] >ACU15232.1 unknown [Glycine max] >KHN09804.1 14 kDa proline-rich protein DC2.15 [Glycine soja] >KRH04105.1 hypothetical protein GLYMA_17G140200 [Glycine max]	Hydrophobic seed protein	[R] LSE0121 A AAI domain	14 kDa proline-rich protein DC2.15 OS=Daucus carota PE=2 SV=1
Unigene39060_All	803	262.83	263.04	271.03	61.7	63.27	59.46	2.08997	K11599//proteasome maturation protein+ko03050//Proteasome;K11599//proteasome maturation protein+ko03050//Proteasome;K11599//proteasome maturation protein+ko03050//Proteasome;K11599//proteasome maturation protein+ko03050//Proteasome;K11599//proteasome maturation protein+ko03050//Proteasome	XM_019565532.1 PREDICTED: Lupinus angustifolius cyclin-B1-2-like (LOC109331187), transcript variant X1, mRNA	PREDICTED: cyclin-B1-2-like [Cicer arietinum]	Proteasome maturation factor UMP1	[O] KOG3061 Proteasome maturation factor	Cyclin-B1-2 OS=Oryza sativa subsp. japonica GN=CYCB1-2 PE=3 SV=1	GO:0043248//proteasome assembly
CL4899.Contig13_All	1160	959.84	985.63	959.99	226.59	219.73	230.26	2.08809	K08081//tropinone reductase I [EC:1.1.1.206]+ko00960//Tropane, piperidine and pyridine alkaloid biosynthesis+ko01100//Metabolic pathways+ko01110//Biosynthesis of secondary metabolites;K08081//tropinone reductase I [EC:1.1.1.206]+ko00960//Tropane, piperidine and pyridine alkaloid biosynthesis+ko01100//Metabolic pathways+ko01110//Biosynthesis of secondary metabolites;K08081//tropinone reductase I […	BT138399.1 Lotus japonicus clone JCVI-FLLj-19G5 unknown mRNA	NAD(P)-binding rossmann-fold protein [Medicago truncatula] >AFK34899.1 unknown [Medicago truncatula] >AFK41906.1 unknown [Medicago truncatula] >KEH30190.1 NAD(P)-binding rossmann-fold protein [Medicago truncatula]	Enoyl-(Acyl carrier protein) reductase	[R] KOG0725 Reductases with broad range of substrate specificities	Tropinone reductase homolog At1g07440 OS=Arabidopsis thaliana GN=At1g07440 PE=1 SV=1	GO:0016491//oxidoreductase activity
Unigene45888_All	1125	56.54	60.21	58.84	14	13.35	13.59	2.08609	K02183//calmodulin+ko04016//MAPK signaling pathway - plant+ko04626//Plant-pathogen interaction+ko04070//Phosphatidylinositol signaling system;K02183//calmodulin+ko04016//MAPK signaling pathway - plant+ko04626//Plant-pathogen interaction+ko04070//Phosphatidylinositol signaling system;K02183//calmodulin+ko04016//MAPK signaling pathway - plant+ko04626//Plant-pathogen interaction+ko04070//Phosphatidy…	AP004948.1 Lotus japonicus genomic DNA, chromosome 1, clone: LjT35I07, TM0121b, complete sequence	PREDICTED: calmodulin [Vigna radiata var. radiata]	EF hand	[T] KOG0027 Calmodulin and related proteins (EF-Hand superfamily)	Calmodulin-like protein 4 OS=Oryza sativa subsp. japonica GN=CML4 PE=2 SV=1	GO:0005509//calcium ion binding;GO:0005829//cytosol;GO:0042538//hyperosmotic salinity response
Unigene1236_All	1517	90.76	84.85	87.66	20.15	21.09	20.31	2.08548	K04382//serine/threonine-protein phosphatase 2A catalytic subunit [EC:3.1.3.16]+ko04136//Autophagy - other+ko03015//mRNA surveillance pathway;K04382//serine/threonine-protein phosphatase 2A catalytic subunit [EC:3.1.3.16]+ko04136//Autophagy - other+ko03015//mRNA surveillance pathway;K04382//serine/threonine-protein phosphatase 2A catalytic subunit [EC:3.1.3.16]+ko04136//Autophagy - other+ko03015/…	AK286215.1 Glycine max cDNA, clone: GMFL01-24-B10	serine/threonine-protein phosphatase PP2A catalytic subunit isoform X1 [Arachis duranensis] >XP_016162934.1 serine/threonine-protein phosphatase PP2A catalytic subunit isoform X1 [Arachis ipaensis]	Calcineurin-like phosphoesterase	[T] KOG0371 Serine/threonine protein phosphatase 2A, catalytic subunit	Serine/threonine-protein phosphatase PP2A catalytic subunit OS=Medicago sativa GN=PP2A PE=2 SV=1	GO:0004721//phosphoprotein phosphatase activity
CL4519.Contig1_All	739	49.37	52.34	53.54	10.9	12.76	12.36	2.08362	K21437//ankyrin repeat domain-containing protein 13	XM_020378624.1 PREDICTED: Cajanus cajan uncharacterized LOC109814249 (LOC109814249), transcript variant X2, mRNA	uncharacterized protein LOC107629973 [Arachis ipaensis] >XP_016188435.1 uncharacterized protein LOC107629973 [Arachis ipaensis] >XP_016188437.1 uncharacterized protein LOC107629973 [Arachis ipaensis] >XP_016188438.1 uncharacterized protein LOC107629973 [Arachis ipaensis] >XP_016188439.1 uncharacterized protein LOC107629973 [Arachis ipaensis]
CL9984.Contig3_All	2386	57.03	54.5	55.15	14.33	13.39	11.51	2.07929	K13065//shikimate O-hydroxycinnamoyltransferase [EC:2.3.1.133]+ko01100//Metabolic pathways+ko01110//Biosynthesis of secondary metabolites+ko00940//Phenylpropanoid biosynthesis+ko00941//Flavonoid biosynthesis+ko00945//Stilbenoid, diarylheptanoid and gingerol biosynthesis;K13065//shikimate O-hydroxycinnamoyltransferase [EC:2.3.1.133]+ko01100//Metabolic pathways+ko01110//Biosynthesis of secondary me…	AP006676.1 Lotus japonicus genomic DNA, chromosome 1, clone: LjT46E19, TM0371a, complete sequence	transferase family protein [Medicago truncatula] >ABD28423.1 Transferase [Medicago truncatula] >AES80868.1 transferase family protein [Medicago truncatula]	Transferase family	[RQ] LSE0273 A Predicted N-hydroxycinnamoyl/benzoyltransferase	Rosmarinate synthase OS=Plectranthus scutellarioides GN=RAS PE=1 SV=1	GO:0016747//transferase activity, transferring acyl groups other than amino-acyl groups
Unigene35160_All	1609	166.38	165.48	173.87	39.75	37.91	41.19	2.07885	K01637//isocitrate lyase [EC:4.1.3.1]+ko01100//Metabolic pathways+ko01110//Biosynthesis of secondary metabolites+ko01200//Carbon metabolism+ko00630//Glyoxylate and dicarboxylate metabolism;K01637//isocitrate lyase [EC:4.1.3.1]+ko01100//Metabolic pathways+ko01110//Biosynthesis of secondary metabolites+ko01200//Carbon metabolism+ko00630//Glyoxylate and dicarboxylate metabolism;K01637//isocitrate ly…	NM_001354843.1 Glycine max ICL/PEPM domain-containing protein (LOC100818553), mRNA	PREDICTED: 2,3-dimethylmalate lyase-like [Vigna angularis] >KOM28474.1 hypothetical protein LR48_Vigan549s002900 [Vigna angularis] >BAT82950.1 hypothetical protein VIGAN_04003700 [Vigna angularis var. angularis]	Phosphoenolpyruvate phosphomutase	[C] KOG1260 Isocitrate lyase	Isocitrate lyase OS=Solanum lycopersicum PE=2 SV=1	GO:0003824//catalytic activity
CL2181.Contig3_All	1556	122.48	124.84	121.77	29.28	26.1	31.39	2.07817	K02996//small subunit ribosomal protein S9+ko03010//Ribosome;K10457//kelch-like protein 20;K10457//kelch-like protein 20;K10457//kelch-like protein 20	XM_004513254.2 PREDICTED: Cicer arietinum B2 protein (LOC101509485), mRNA	hypothetical protein TSUD_166190 [Trifolium subterraneum]	Development and cell death domain	[S] LSE0448 A Uncharacterized protein	B2 protein OS=Daucus carota PE=2 SV=1
CL5914.Contig7_All	2024	54.94	54.97	53.56	13.43	12.11	13.01	2.07554	K04523//ubiquilin+ko04141//Protein processing in endoplasmic reticulum;K04523//ubiquilin+ko04141//Protein processing in endoplasmic reticulum;K04523//ubiquilin+ko04141//Protein processing in endoplasmic reticulum;K04523//ubiquilin+ko04141//Protein processing in endoplasmic reticulum;K04523//ubiquilin+ko04141//Protein processing in endoplasmic reticulum	XM_003629107.2 Medicago truncatula ubiquitin 1, related protein mRNA	PREDICTED: ubiquitin domain-containing protein DSK2b-like [Cicer arietinum]	UBA/TS-N domain	[OR] KOG0010 Ubiquitin-like protein	Ubiquitin domain-containing protein DSK2b OS=Arabidopsis thaliana GN=DSK2B PE=1 SV=1
CL7077.Contig1_All	1222	41.04	43.51	44.36	11.65	9.34	9.46	2.06901	K14495//F-box protein GID2+ko04075//Plant hormone signal transduction;K14495//F-box protein GID2+ko04075//Plant hormone signal transduction;K14495//F-box protein GID2+ko04075//Plant hormone signal transduction;K14495//F-box protein GID2+ko04075//Plant hormone signal transduction	XM_003525866.3 PREDICTED: Glycine max F-box protein GID2-like (LOC100801734), mRNA	F-box GID2-like protein [Medicago truncatula] >AFK47240.1 unknown [Medicago truncatula] >KEH35760.1 F-box GID2-like protein [Medicago truncatula]	F-box-like		F-box protein GID2 OS=Arabidopsis thaliana GN=GID2 PE=1 SV=1	GO:0005634//nucleus;GO:0009845//seed germination;GO:0010162//seed dormancy process;GO:0019005//SCF ubiquitin ligase complex
CL889.Contig7_All	2321	98.01	96.27	100.56	23.38	23.41	23.12	2.069	K20536//mitogen-activated protein kinase 3 [EC:2.7.11.24]+ko04016//MAPK signaling pathway - plant;K20536//mitogen-activated protein kinase 3 [EC:2.7.11.24]+ko04016//MAPK signaling pathway - plant;K20536//mitogen-activated protein kinase 3 [EC:2.7.11.24]+ko04016//MAPK signaling pathway - plant;K20536//mitogen-activated protein kinase 3 [EC:2.7.11.24]+ko04016//MAPK signaling pathway - plant;K20536/…	XM_007132104.1 Phaseolus vulgaris hypothetical protein (PHAVU_011G071400g) mRNA, complete cds	mitogen-activated protein kinase 3 [Hevea brasiliensis]	Protein kinase domain	[T] KOG0660 Mitogen-activated protein kinase	Mitogen-activated protein kinase 3 OS=Arabidopsis thaliana GN=MPK3 PE=1 SV=2	GO:0050832//defense response to fungus;GO:0010468//regulation of gene expression;GO:0005634//nucleus;GO:0009414//response to water deprivation;GO:0005524//ATP binding;GO:0009409//response to cold;GO:0005622//intracellular;GO:1901002//positive regulation of response to salt stress;GO:0042742//defense response to bacterium;GO:0005737//cytoplasm;GO:0004707//MAP kinase activity
CL12211.Contig3_All	810	39.88	39.98	45.6	10.55	8.87	10.12	2.06659	K18470//Rho GTPase-activating protein 1;K18470//Rho GTPase-activating protein 1;K18470//Rho GTPase-activating protein 1	XM_004493353.2 PREDICTED: Cicer arietinum ganglioside-induced differentiation-associated protein 2 (LOC101507366), mRNA	PREDICTED: ganglioside-induced differentiation-associated protein 2 [Cicer arietinum]	Divergent CRAL/TRIO domain	[BK] KOG2633 Hismacro and SEC14 domain-containing proteins
Unigene801_All	1380	164.56	144.91	160.14	40.34	35.2	35.91	2.06288	K20604//mitogen-activated protein kinase kinase 9 [EC:2.7.12.2]+ko04016//MAPK signaling pathway - plant;K20604//mitogen-activated protein kinase kinase 9 [EC:2.7.12.2]+ko04016//MAPK signaling pathway - plant;K20604//mitogen-activated protein kinase kinase 9 [EC:2.7.12.2]+ko04016//MAPK signaling pathway - plant;K20604//mitogen-activated protein kinase kinase 9 [EC:2.7.12.2]+ko04016//MAPK signaling…	AK337529.1 Lotus japonicus cDNA, clone: LjFL1-066-CG08, HTC	hypothetical protein TSUD_297230 [Trifolium subterraneum]	Protein kinase domain	[T] KOG0581 Mitogen-activated protein kinase kinase (MAP2K)	Mitogen-activated protein kinase kinase 9 OS=Arabidopsis thaliana GN=MKK9 PE=1 SV=1	GO:0004674//protein serine/threonine kinase activity;GO:0005524//ATP binding
CL4155.Contig6_All	2224	64.55	69.89	54.86	16.17	15.97	12.92	2.0628	K01835//phosphoglucomutase [EC:5.4.2.2]+ko00010//Glycolysis / Gluconeogenesis+ko00230//Purine metabolism+ko00030//Pentose phosphate pathway+ko00520//Amino sugar and nucleotide sugar metabolism+ko01100//Metabolic pathways+ko00052//Galactose metabolism+ko00500//Starch and sucrose metabolism+ko01110//Biosynthesis of secondary metabolites;K01835//phosphoglucomutase [EC:5.4.2.2]+ko00010//Glycolysis / …	XM_004503322.2 PREDICTED: Cicer arietinum phosphoglucomutase, cytoplasmic (LOC101501824), mRNA	PREDICTED: phosphoglucomutase, cytoplasmic isoform X1 [Lupinus angustifolius] >XP_019446238.1 PREDICTED: phosphoglucomutase, cytoplasmic isoform X1 [Lupinus angustifolius] >XP_019446239.1 PREDICTED: phosphoglucomutase, cytoplasmic isoform X2 [Lupinus angustifolius] >XP_019446240.1 PREDICTED: phosphoglucomutase, cytoplasmic isoform X2 [Lupinus angustifolius] >OIW10070.1 hypothetical protein Tanjil…	Phosphoglucomutase/phosphomannomutase, alpha/beta/alpha domain I	[G] KOG0625 Phosphoglucomutase	Phosphoglucomutase, cytoplasmic OS=Pisum sativum GN=PGM1 PE=2 SV=1	GO:0006006//glucose metabolic process;GO:0000287//magnesium ion binding;GO:0004614//phosphoglucomutase activity;GO:0016868//intramolecular transferase activity, phosphotransferases;GO:0019252//starch biosynthetic process;GO:0005978//glycogen biosynthetic process;GO:0019388//galactose catabolic process;GO:0009590//detection of gravity;GO:0005829//cytosol;GO:0005975//carbohydrate metabolic process;…
CL14664.Contig1_All	1707	143.5	155.46	145.61	34.23	36.17	35.36	2.06175	K00993//ethanolaminephosphotransferase [EC:2.7.8.1]+ko00440//Phosphonate and phosphinate metabolism+ko01100//Metabolic pathways+ko01110//Biosynthesis of secondary metabolites+ko00564//Glycerophospholipid metabolism+ko00565//Ether lipid metabolism	AK244601.1 Glycine max cDNA, clone: GMFL01-07-N06	hypothetical protein glysoja_033121 [Glycine soja] >KRH71091.1 hypothetical protein GLYMA_02G128800 [Glycine max]	Protein of unknown function (DUF1262)	[S] LSE0399 A Uncharacterized protein
Unigene35540_All	1224	372.92	393.13	392.14	90.32	95.93	90.33	2.05233	K02184//formin 2;K01180//endo-1,3(4)-beta-glucanase [EC:3.2.1.6];K02184//formin 2;K02184//formin 2	XM_013602920.1 Medicago truncatula transmembrane protein 14C mRNA	PREDICTED: protein FATTY ACID EXPORT 2, chloroplastic [Eucalyptus grandis] >KCW79331.1 hypothetical protein EUGRSUZ_C00752 [Eucalyptus grandis]	Transmembrane proteins 14C	[M] LSE0601 A Pollen extensin-like protein (Pex)	Protein FATTY ACID EXPORT 2, chloroplastic OS=Arabidopsis thaliana GN=FAX2 PE=2 SV=1	GO:0016021//integral component of membrane
CL471.Contig4_All	1732	35.45	39.16	38.85	10.06	8.88	8.34	2.04649	K17499//protein phosphatase 1G [EC:3.1.3.16];K17499//protein phosphatase 1G [EC:3.1.3.16];K17499//protein phosphatase 1G [EC:3.1.3.16];K17499//protein phosphatase 1G [EC:3.1.3.16]	XM_013599068.1 Medicago truncatula serine/threonine phosphatase family, 2C domain protein mRNA	Hypothetical protein glysoja_032688 [Glycine soja]	Protein phosphatase 2C	[T] KOG0698 Serine/threonine protein phosphatase	Probable protein phosphatase 2C 60 OS=Arabidopsis thaliana GN=At4g31860 PE=2 SV=1	GO:0046872//metal ion binding;GO:0004722//protein serine/threonine phosphatase activity
CL14568.Contig1_All	849	71.18	69.5	69.3	17.69	16.43	16.15	2.04253	K18835//WRKY transcription factor 2+ko04626//Plant-pathogen interaction;K18835//WRKY transcription factor 2+ko04626//Plant-pathogen interaction;K18835//WRKY transcription factor 2+ko04626//Plant-pathogen interaction;K18835//WRKY transcription factor 2+ko04626//Plant-pathogen interaction;K18835//WRKY transcription factor 2+ko04626//Plant-pathogen interaction	XM_020357778.1 PREDICTED: Cajanus cajan probable WRKY transcription factor 51 (LOC109797669), mRNA	unknown [Lotus japonicus]	WRKY DNA -binding domain	[KT] LSE0036 A WRKY superfamily transcription factors	Probable WRKY transcription factor 50 OS=Arabidopsis thaliana GN=WRKY50 PE=2 SV=1	GO:0005634//nucleus;GO:0043565//sequence-specific DNA binding;GO:0006351//transcription, DNA-templated;GO:0003700//DNA binding transcription factor activity
CL2902.Contig7_All	2999	62.67	61.9	62.1	15.02	14.78	15.54	2.03556	K01739//cystathionine gamma-synthase [EC:2.5.1.48]+ko00920//Sulfur metabolism+ko01230//Biosynthesis of amino acids+ko00450//Selenocompound metabolism+ko01100//Metabolic pathways+ko01110//Biosynthesis of secondary metabolites+ko00270//Cysteine and methionine metabolism;K01739//cystathionine gamma-synthase [EC:2.5.1.48]+ko00920//Sulfur metabolism+ko01230//Biosynthesis of amino acids+ko00450//Seleno…	AK244280.1 Glycine max cDNA, clone: GMFL01-02-J08	hypothetical protein TSUD_170130 [Trifolium subterraneum]	Cys/Met metabolism PLP-dependent enzyme	[E] KOG0053 Cystathionine beta-lyases/cystathionine gamma-synthases	Cystathionine gamma-synthase 1, chloroplastic OS=Arabidopsis thaliana GN=CGS1 PE=1 SV=3	GO:0003824//catalytic activity;GO:0030170//pyridoxal phosphate binding;GO:0003962//cystathionine gamma-synthase activity
CL2201.Contig1_All	1751	112.53	110.26	106.89	25.74	26.4	27.75	2.03524	K16221//transcription factor TCP21 (protein CCA1 HIKING EXPEDITION)+ko04712//Circadian rhythm - plant;K16221//transcription factor TCP21 (protein CCA1 HIKING EXPEDITION)+ko04712//Circadian rhythm - plant;K16221//transcription factor TCP21 (protein CCA1 HIKING EXPEDITION)+ko04712//Circadian rhythm - plant;K16221//transcription factor TCP21 (protein CCA1 HIKING EXPEDITION)+ko04712//Circadian rhythm…	XM_007161614.1 Phaseolus vulgaris hypothetical protein (PHAVU_001G089100g) mRNA, complete cds	PREDICTED: transcription factor TCP20 [Prunus mume]	TCP family transcription factor	[K] LSE0380 A Predicted bHLH transcription factor	Transcription factor TCP20 OS=Arabidopsis thaliana GN=TCP20 PE=1 SV=1
CL7647.Contig1_All	3474	47.95	47.69	48.31	11.55	11.83	11.72	2.0306	K20183//Vam6/Vps39-like protein vacuolar protein sorting-associated protein 39;K20183//Vam6/Vps39-like protein vacuolar protein sorting-associated protein 39;K20183//Vam6/Vps39-like protein vacuolar protein sorting-associated protein 39;K20183//Vam6/Vps39-like protein vacuolar protein sorting-associated protein 39;K20183//Vam6/Vps39-like protein vacuolar protein sorting-associated protein 39	XM_003517189.3 PREDICTED: Glycine max vam6/Vps39-like protein (LOC100805342), mRNA	PREDICTED: vam6/Vps39-like protein [Cicer arietinum]	Vacuolar sorting protein 39 domain 2	[U] KOG2063 Vacuolar assembly/sorting proteins VPS39/VAM6/VPS3		GO:0006886//intracellular protein transport;GO:0005622//intracellular;GO:0016192//vesicle-mediated transport
CL15135.Contig4_All	1363	241.24	229.14	254.4	65.17	57.7	53.07	2.0302	K20547//basic endochitinase B [EC:3.2.1.14]+ko04016//MAPK signaling pathway - plant+ko00520//Amino sugar and nucleotide sugar metabolism+ko01100//Metabolic pathways;K20547//basic endochitinase B [EC:3.2.1.14]+ko04016//MAPK signaling pathway - plant+ko00520//Amino sugar and nucleotide sugar metabolism+ko01100//Metabolic pathways;K20547//basic endochitinase B [EC:3.2.1.14]+ko04016//MAPK signaling p…	XM_020382083.1 PREDICTED: Cajanus cajan endochitinase CH5B (LOC109816925), mRNA	Endochitinase CH5B [Cajanus cajan]	Chitinase class I	[R] KOG4742 Predicted chitinase	Endochitinase A2 OS=Pisum sativum GN=CHI2 PE=1 SV=2
CL8252.Contig2_All	2773	59.04	61.72	58.1	15.25	13.68	14.74	2.02785	K04733//interleukin-1 receptor-associated kinase 4 [EC:2.7.11.1];K04733//interleukin-1 receptor-associated kinase 4 [EC:2.7.11.1];K04733//interleukin-1 receptor-associated kinase 4 [EC:2.7.11.1];K04733//interleukin-1 receptor-associated kinase 4 [EC:2.7.11.1];K04733//interleukin-1 receptor-associated kinase 4 [EC:2.7.11.1]	XM_003518722.3 PREDICTED: Glycine max lysM domain receptor-like kinase 4 (LOC100802872), mRNA	PREDICTED: serine/threonine receptor-like kinase NFP [Lupinus angustifolius] >OIW07712.1 hypothetical protein TanjilG_19655 [Lupinus angustifolius]	Protein kinase domain	[T] KOG1187 Serine/threonine protein kinase	Serine/threonine receptor-like kinase NFP OS=Medicago truncatula GN=NFP PE=1 SV=1	GO:0005524//ATP binding;GO:0004672//protein kinase activity;GO:0016021//integral component of membrane
CL7012.Contig3_All	2856	41.59	40.08	38.87	10.46	9.79	9.21	2.02617	K14494//DELLA protein+ko04075//Plant hormone signal transduction;K14494//DELLA protein+ko04075//Plant hormone signal transduction;K14494//DELLA protein+ko04075//Plant hormone signal transduction;K14494//DELLA protein+ko04075//Plant hormone signal transduction;K14494//DELLA protein+ko04075//Plant hormone signal transduction	XM_003540674.3 PREDICTED: Glycine max scarecrow-like protein 14 (LOC100813449), mRNA	PREDICTED: scarecrow-like protein 14 [Glycine max] >KHN32134.1 Scarecrow-like protein 14 [Glycine soja] >KRH24773.1 hypothetical protein GLYMA_12G061900 [Glycine max]	GRAS domain family	[TK] LSE0487 A Gibberellin response modulator/Predicted transcription factor	Scarecrow-like protein 34 OS=Arabidopsis thaliana GN=SCL34 PE=3 SV=1	GO:0005634//nucleus;GO:0006355//regulation of transcription, DNA-templated;GO:0043565//sequence-specific DNA binding;GO:0006351//transcription, DNA-templated;GO:0003700//DNA binding transcription factor activity
Unigene7937_All	1685	116.25	105.58	125.31	29.89	32.41	22.46	2.02361	K17616//CTD small phosphatase-like protein 2 [EC:3.1.3.-];K17616//CTD small phosphatase-like protein 2 [EC:3.1.3.-];K17616//CTD small phosphatase-like protein 2 [EC:3.1.3.-];K17616//CTD small phosphatase-like protein 2 [EC:3.1.3.-]	XM_020357476.1 PREDICTED: Cajanus cajan REF/SRPP-like protein At1g67360 (LOC109797434), mRNA	PREDICTED: REF/SRPP-like protein At1g67360 [Cicer arietinum]	Rubber elongation factor protein (REF)		REF/SRPP-like protein At1g67360 OS=Arabidopsis thaliana GN=At1g67360 PE=2 SV=1
Unigene35249_All	1108	73.97	69.84	69.84	17.33	17.24	17.44	2.02293	K01115//phospholipase D1/2 [EC:3.1.4.4]+ko04144//Endocytosis+ko01100//Metabolic pathways+ko01110//Biosynthesis of secondary metabolites+ko00564//Glycerophospholipid metabolism+ko00565//Ether lipid metabolism;K13448//calcium-binding protein CML+ko04626//Plant-pathogen interaction;K05747//Wiskott-Aldrich syndrome protein+ko04144//Endocytosis;K12826//splicing factor 3A subunit 2+ko03040//Spliceosome	XM_004512269.1 PREDICTED: Cicer arietinum glycine-rich protein A3 (LOC101489696), mRNA	PREDICTED: glycine-rich protein A3 [Glycine max]	Protein of unknown function (DUF1620)	[TZ] KOG1924 RhoA GTPase effector DIA/Diaphanous	Glycine-rich protein A3 OS=Daucus carota PE=2 SV=1
CL11719.Contig1_All	1697	324.17	290.4	312.75	80.14	72.62	73.87	2.02266	K04733//interleukin-1 receptor-associated kinase 4 [EC:2.7.11.1];K04733//interleukin-1 receptor-associated kinase 4 [EC:2.7.11.1];K04733//interleukin-1 receptor-associated kinase 4 [EC:2.7.11.1];K04733//interleukin-1 receptor-associated kinase 4 [EC:2.7.11.1];K04733//interleukin-1 receptor-associated kinase 4 [EC:2.7.11.1]	CP023129.1 Lupinus angustiflorus cultivar Tanjil chromosome LG-17	PR-5b protein precursor [Glycine max] >BAH01715.1 PR-5 protein [Glycine max]	Thaumatin family	[V] TWOG0215 Pathogenesis related proteins, group 5, and related proteins	Osmotin-like protein OSM34 OS=Arabidopsis thaliana GN=OSM34 PE=2 SV=2	GO:0009817//defense response to fungus, incompatible interaction;GO:0009651//response to salt stress
CL4462.Contig2_All	857	39.86	41.09	43.19	10.26	9.59	10.36	2.01971		XM_013610431.1 Medicago truncatula DUF3511 domain protein mRNA	DUF3511 domain protein [Medicago truncatula] >KEH39921.1 DUF3511 domain protein [Medicago truncatula]	Domain of unknown function (DUF3511)			GO:0004553//hydrolase activity, hydrolyzing O-glycosyl compounds
CL11075.Contig2_All	1100	67.06	69.65	70.52	17.07	17.37	16.23	2.0168	K00799//glutathione S-transferase [EC:2.5.1.18]+ko00480//Glutathione metabolism;K00799//glutathione S-transferase [EC:2.5.1.18]+ko00480//Glutathione metabolism;K00799//glutathione S-transferase [EC:2.5.1.18]+ko00480//Glutathione metabolism;K00799//glutathione S-transferase [EC:2.5.1.18]+ko00480//Glutathione metabolism;K00799//glutathione S-transferase [EC:2.5.1.18]+ko00480//Glutathione metabolism	NM_001250784.2 Glycine max 2,4-D inducible glutathione S-transferase (GSTa), mRNA	putative glutathione S-transferase [Cajanus cajan]	Glutathione S-transferase, N-terminal domain	[O] KOG0406 Glutathione S-transferase	Probable glutathione S-transferase OS=Nicotiana tabacum PE=2 SV=1
CL9690.Contig1_All	1552	39.53	35.05	40.4	10.44	8.26	9.51	2.01646	K03006//DNA-directed RNA polymerase II subunit RPB1 [EC:2.7.7.6]+ko03020//RNA polymerase;K03006//DNA-directed RNA polymerase II subunit RPB1 [EC:2.7.7.6]+ko03020//RNA polymerase;K01180//endo-1,3(4)-beta-glucanase [EC:3.2.1.6];K02184//formin 2	XM_003556668.3 PREDICTED: Glycine max uncharacterized LOC100791310 (LOC100791310), partial mRNA	hypothetical protein EMIHUDRAFT_433316 [Emiliania huxleyi CCMP1516] >EOD41329.1 hypothetical protein EMIHUDRAFT_433316 [Emiliania huxleyi CCMP1516]	CAAX protease self-immunity	[M] LSE0601 A Pollen extensin-like protein (Pex)	Vegetative cell wall protein gp1 OS=Chlamydomonas reinhardtii GN=GP1 PE=1 SV=1	GO:0008237//metallopeptidase activity;GO:0016021//integral component of membrane
CL5143.Contig5_All	1698	53.97	52.44	56.21	13.11	13.41	13.4	2.01615	K09566//peptidyl-prolyl isomerase G (cyclophilin G) [EC:5.2.1.8];K09566//peptidyl-prolyl isomerase G (cyclophilin G) [EC:5.2.1.8];K09566//peptidyl-prolyl isomerase G (cyclophilin G) [EC:5.2.1.8];K09566//peptidyl-prolyl isomerase G (cyclophilin G) [EC:5.2.1.8];K09566//peptidyl-prolyl isomerase G (cyclophilin G) [EC:5.2.1.8]	XM_020380700.1 PREDICTED: Cajanus cajan sarcoplasmic reticulum histidine-rich calcium-binding protein (LOC109815868), transcript variant X3, mRNA	hypothetical protein MTR_1g108700 [Medicago truncatula] >AES62826.1 hypothetical protein MTR_1g108700 [Medicago truncatula]		[K] KOG1015 Transcription regulator XNP/ATRX, DEAD-box superfamily	G patch domain-containing protein TGH homolog OS=Oryza sativa subsp. indica GN=OsI_23032 PE=3 SV=1
CL8986.Contig1_All	2124	47.88	49.58	49.41	12.31	12.28	11.55	2.015	K06620//transcription factor E2F3;K06620//transcription factor E2F3;K06620//transcription factor E2F3;K06620//transcription factor E2F3;K06620//transcription factor E2F3	XM_006591003.2 PREDICTED: Glycine max transcription factor E2FB-like (LOC100819817), mRNA	PREDICTED: transcription factor E2FB isoform X1 [Cicer arietinum]	E2F transcription factor CC-MB domain	[K] KOG2577 Transcription factor E2F/dimerization partner (TDP)	Transcription factor E2FB OS=Arabidopsis thaliana GN=E2FB PE=1 SV=1	GO:0003677//DNA binding;GO:0005634//nucleus;GO:0005667//transcription factor complex;GO:0006351//transcription, DNA-templated;GO:0003700//DNA binding transcription factor activity;GO:0046983//protein dimerization activity
Unigene39321_All	701	96.46	103.42	98.41	23.18	25.4	24	2.01413	K08341//GABA(A) receptor-associated protein+ko04136//Autophagy - other;K08341//GABA(A) receptor-associated protein+ko04136//Autophagy - other;K08341//GABA(A) receptor-associated protein+ko04136//Autophagy - other;K08341//GABA(A) receptor-associated protein+ko04136//Autophagy - other;K08341//GABA(A) receptor-associated protein+ko04136//Autophagy - other	BT137512.1 Medicago truncatula clone JCVI-FLMt-5A11 unknown mRNA	hypothetical protein TSUD_106120 [Trifolium subterraneum]	Autophagy protein Atg8 ubiquitin like	[Z] KOG1654 Microtubule-associated anchor protein involved in autophagy and membrane trafficking	Autophagy-related protein 8d OS=Arabidopsis thaliana GN=ATG8D PE=1 SV=1	GO:0006995//cellular response to nitrogen starvation;GO:0006914//autophagy;GO:0016021//integral component of membrane
CL304.Contig2_All	1039	38.45	39.95	39.51	10.65	8.36	9.94	2.01036	K00344//NADPH2:quinone reductase [EC:1.6.5.5];K10133//tumor protein p53-inducible protein 3 [EC:1.-.-.-];K10133//tumor protein p53-inducible protein 3 [EC:1.-.-.-];K00344//NADPH2:quinone reductase [EC:1.6.5.5]	XM_003593407.2 Medicago truncatula NADPH-dependent quinone oxidoreductase mRNA	PREDICTED: quinone oxidoreductase PIG3-like [Cicer arietinum]	Zinc-binding dehydrogenase	[CR] KOG1198 Zinc-binding oxidoreductase	Quinone-oxidoreductase homolog, chloroplastic OS=Spinacia oleracea GN=QOR PE=1 SV=1	GO:0016491//oxidoreductase activity
Unigene35338_All	1748	134.61	118.83	123.84	33.62	29.83	29.79	2.00676	K12581//CCR4-NOT transcription complex subunit 7/8+ko03018//RNA degradation;K12581//CCR4-NOT transcription complex subunit 7/8+ko03018//RNA degradation;K12581//CCR4-NOT transcription complex subunit 7/8+ko03018//RNA degradation;K12581//CCR4-NOT transcription complex subunit 7/8+ko03018//RNA degradation;K12581//CCR4-NOT transcription complex subunit 7/8+ko03018//RNA degradation	XM_003538049.3 PREDICTED: Glycine max probable CCR4-associated factor 1 homolog 11 (LOC100500357), mRNA	probable CCR4-associated factor 1 homolog 11 [Cajanus cajan]	CAF1 family ribonuclease	[A] KOG0304 mRNA deadenylase subunit	Probable CCR4-associated factor 1 homolog 9 OS=Arabidopsis thaliana GN=CAF1-9 PE=2 SV=1	GO:0043928//exonucleolytic nuclear-transcribed mRNA catabolic process involved in deadenylation-dependent decay;GO:0004535//poly(A)-specific ribonuclease activity;GO:0017148//negative regulation of translation;GO:0000932//P-body;GO:0003676//nucleic acid binding;GO:0030015//CCR4-NOT core complex
CL4472.Contig4_All	2994	234.1	242.68	233.84	61.21	54.9	61.47	1.99479	K13201//nucleolysin TIA-1/TIAR;K13201//nucleolysin TIA-1/TIAR;K13201//nucleolysin TIA-1/TIAR;K13201//nucleolysin TIA-1/TIAR;K13201//nucleolysin TIA-1/TIAR	XM_020376603.1 PREDICTED: Cajanus cajan oligouridylate-binding protein 1B-like (LOC109812613), mRNA	oligouridylate-binding protein 1B-like [Cajanus cajan] >KYP50462.1 Nucleolysin TIAR [Cajanus cajan]	RNA recognition motif. (a.k.a. RRM, RBD, or RNP domain)	[R] KOG0118 FOG: RRM domain	Oligouridylate-binding protein 1B OS=Arabidopsis thaliana GN=UBP1B PE=1 SV=1	GO:0003723//RNA binding
CL9234.Contig1_All	1088	228.67	177.28	226.51	53.52	53.15	50.48	1.99306	K09286//EREBP-like factor;K09286//EREBP-like factor;K09286//EREBP-like factor;K09286//EREBP-like factor	AP006412.1 Lotus japonicus genomic DNA, chromosome 6, clone: LjT29C05, TM0301c, complete sequence	AP2/ERF [Lotus corniculatus]	AP2 domain	[K] LSE0301 A AP2 domain transcription factor	Ethylene-responsive transcription factor 9 OS=Arabidopsis thaliana GN=ERF9 PE=2 SV=1	GO:0003677//DNA binding;GO:0005634//nucleus;GO:0006351//transcription, DNA-templated;GO:0003700//DNA binding transcription factor activity
CL10318.Contig1_All	1427	145.03	146	143.22	39.75	32.16	36.35	1.99264	K04554//ubiquitin-conjugating enzyme E2 J2 [EC:2.3.2.23]+ko04141//Protein processing in endoplasmic reticulum+ko04120//Ubiquitin mediated proteolysis;K04554//ubiquitin-conjugating enzyme E2 J2 [EC:2.3.2.23]+ko04141//Protein processing in endoplasmic reticulum+ko04120//Ubiquitin mediated proteolysis;K04554//ubiquitin-conjugating enzyme E2 J2 [EC:2.3.2.23]+ko04141//Protein processing in endoplasmic…	XM_003528692.3 PREDICTED: Glycine max ubiquitin-conjugating enzyme E2 34-like (LOC100778181), mRNA	ubiquitin-conjugating enzyme E2 34-like [Cajanus cajan] >KYP43637.1 Ubiquitin carrier protein E2 34 [Cajanus cajan]	Ubiquitin-conjugating enzyme	[O] KOG0894 Ubiquitin-protein ligase	Ubiquitin-conjugating enzyme E2 34 OS=Arabidopsis thaliana GN=UBC34 PE=2 SV=1	GO:0061630//ubiquitin protein ligase activity;GO:0005783//endoplasmic reticulum;GO:0030433//ubiquitin-dependent ERAD pathway;GO:0031625//ubiquitin protein ligase binding;GO:0016021//integral component of membrane;GO:0000209//protein polyubiquitination
CL2327.Contig9_All	882	63.34	71.41	64.9	17.11	15.21	17.36	1.98822		NM_001253157.1 Glycine max universal stress protein A-like protein-like (LOC100816212), mRNA >BT091973.1 Soybean clone JCVI-FLGm-9C8 unknown mRNA	PREDICTED: universal stress protein A-like protein isoform X1 [Cicer arietinum]	Universal stress protein family	[T] TWOG0093 FOG: USPA domain	Universal stress protein PHOS32 OS=Arabidopsis thaliana GN=PHOS32 PE=1 SV=1	GO:0006950//response to stress
Unigene32004_All	981	180.64	199.34	176.9	45.1	47.32	46.29	1.98804		BT097825.1 Soybean clone JCVI-FLGm-16K24 unknown mRNA	hypothetical protein glysoja_016421 [Glycine soja]	Virus attachment protein p12 family			GO:0016021//integral component of membrane
CL5293.Contig1_All	2077	148.37	154.28	146.01	36.79	39.22	36.77	1.98384	K08245//phytepsin [EC:3.4.23.40];K08245//phytepsin [EC:3.4.23.40];K08245//phytepsin [EC:3.4.23.40];K08245//phytepsin [EC:3.4.23.40];K08245//phytepsin [EC:3.4.23.40]	XM_004494452.2 PREDICTED: Cicer arietinum aspartic proteinase (LOC101499470), mRNA	aspartic proteinase-like isoform X2 [Cajanus cajan]	Eukaryotic aspartyl protease	[O] KOG1339 Aspartyl protease	Aspartic proteinase A1 OS=Arabidopsis thaliana GN=APA1 PE=1 SV=1	GO:0006508//proteolysis;GO:0030163//protein catabolic process;GO:0006629//lipid metabolic process;GO:0004190//aspartic-type endopeptidase activity
CL3311.Contig1_All	840	28.7	28.58	34.32	10.76	5.47	6.69	1.98111	K02184//formin 2;K02184//formin 2;K02184//formin 2		hypothetical protein AMTR_s00078p00197410 [Amborella trichopoda]		[T] KOG3751 Growth factor receptor-bound proteins (GRB7, GRB10, GRB14)	Sulfated surface glycoprotein 185 OS=Volvox carteri PE=1 SV=1
CL1946.Contig11_All	3503	151.69	154.99	148.95	37.87	38.11	39.15	1.97943	K19996//phosphatidylinositol transfer protein SFH5;K19996//phosphatidylinositol transfer protein SFH5;K19996//phosphatidylinositol transfer protein SFH5;K19996//phosphatidylinositol transfer protein SFH5;K19996//phosphatidylinositol transfer protein SFH5	XM_004506320.2 PREDICTED: Cicer arietinum patellin-3 (LOC101511153), mRNA	PREDICTED: patellin-3 [Cicer arietinum]	CRAL/TRIO domain	[J] KOG0815 60S acidic ribosomal protein P0	60S acidic ribosomal protein P0 OS=Lupinus luteus PE=2 SV=1	GO:0006810//transport;GO:0016021//integral component of membrane
CL4126.Contig2_All	1074	40.1	44.35	41.36	10.16	9.57	11.87	1.97833	K00026//malate dehydrogenase [EC:1.1.1.37]+ko00020//Citrate cycle (TCA cycle)+ko01100//Metabolic pathways+ko01110//Biosynthesis of secondary metabolites+ko00710//Carbon fixation in photosynthetic organisms+ko00620//Pyruvate metabolism+ko00270//Cysteine and methionine metabolism+ko01200//Carbon metabolism+ko00630//Glyoxylate and dicarboxylate metabolism	XM_012713655.1 PREDICTED: Cicer arietinum uncharacterized LOC101495416 (LOC101495416), mRNA	uncharacterized protein LOC109802297 [Cajanus cajan] >KYP65004.1 hypothetical protein KK1_019618 [Cajanus cajan]	Zinc-finger of C2H2 type
CL13643.Contig6_All	2681	50.73	49.7	48.68	10.74	13.68	13.4	1.97255	K07195//exocyst complex component 7;K07195//exocyst complex component 7;K07195//exocyst complex component 7;K07195//exocyst complex component 7	XM_004500268.2 PREDICTED: Cicer arietinum exocyst complex component EXO70B1-like (LOC101491679), mRNA	PREDICTED: exocyst complex component EXO70B1-like [Cicer arietinum]	Exo70 exocyst complex subunit	[U] KOG2344 Exocyst component protein and related proteins	Exocyst complex component EXO70B1 OS=Arabidopsis thaliana GN=EXO70B1 PE=1 SV=1	GO:0000145//exocyst;GO:0006887//exocytosis
Unigene65120_All	722	153.56	145.73	158.21	28.71	53.94	31.79	1.97228	K00031//isocitrate dehydrogenase [EC:1.1.1.42]+ko04146//Peroxisome+ko00020//Citrate cycle (TCA cycle)+ko01230//Biosynthesis of amino acids+ko01100//Metabolic pathways+ko01110//Biosynthesis of secondary metabolites+ko01210//2-Oxocarboxylic acid metabolism+ko01200//Carbon metabolism+ko00480//Glutathione metabolism;K00031//isocitrate dehydrogenase [EC:1.1.1.42]+ko04146//Peroxisome+ko00020//Citrate c…	XM_004490731.2 PREDICTED: Cicer arietinum isocitrate dehydrogenase [NADP], chloroplastic (LOC101490353), mRNA	PREDICTED: isocitrate dehydrogenase [NADP], chloroplastic [Cicer arietinum]	Isocitrate/isopropylmalate dehydrogenase	[C] KOG1526 NADP-dependent isocitrate dehydrogenase	Isocitrate dehydrogenase [NADP], chloroplastic (Fragment) OS=Medicago sativa PE=2 SV=1	GO:0006099//tricarboxylic acid cycle;GO:0000287//magnesium ion binding;GO:0004450//isocitrate dehydrogenase (NADP+) activity;GO:0006102//isocitrate metabolic process;GO:0051287//NAD binding
Unigene45841_All	1129	74.41	73.76	73.48	18.79	18.06	19.23	1.96788		XM_017575762.1 PREDICTED: Vigna angularis uncharacterized LOC108338711 (LOC108338711), mRNA	PREDICTED: uncharacterized protein LOC108338711 [Vigna angularis] >KOM33498.1 hypothetical protein LR48_Vigan01g305400 [Vigna angularis] >BAT77124.1 hypothetical protein VIGAN_01521400 [Vigna angularis var. angularis]	Domain of Unknown Function (DUF1206)			GO:0016021//integral component of membrane
CL675.Contig6_All	2717	230.79	219.24	231.26	54.59	62.94	56.19	1.96488	K22374//3''-deamino-3''-oxonicotianamine reductase [EC:1.1.1.285];K22374//3''-deamino-3''-oxonicotianamine reductase [EC:1.1.1.285];K22374//3''-deamino-3''-oxonicotianamine reductase [EC:1.1.1.285];K22374//3''-deamino-3''-oxonicotianamine reductase [EC:1.1.1.285];K22374//3''-deamino-3''-oxonicotianamine reductase [EC:1.1.1.285]	BT139678.1 Lotus japonicus clone JCVI-FLLj-7A1 unknown mRNA	aldo/keto reductase family oxidoreductase [Medicago truncatula] >AES71821.1 aldo/keto reductase family oxidoreductase [Medicago truncatula]	Aldo/keto reductase family	[R] KOG1577 Aldo/keto reductase family proteins	NAD(P)H-dependent 6'-deoxychalcone synthase OS=Glycine max PE=1 SV=1	GO:0016491//oxidoreductase activity
CL9591.Contig4_All	2926	75.14	71.93	70.26	18.88	18.31	18.28	1.96392	K10956//protein transport protein SEC61 subunit alpha+ko04145//Phagosome+ko04141//Protein processing in endoplasmic reticulum+ko03060//Protein export;K14491//two-component response regulator ARR-B family+ko04075//Plant hormone signal transduction	XM_003529497.3 PREDICTED: Glycine max COBRA-like protein 7 (LOC100814396), mRNA	PREDICTED: COBRA-like protein 7 [Glycine max] >KRH50776.1 hypothetical protein GLYMA_07G243200 [Glycine max]	COBRA-like protein	[H] LSE0392 A Predicted phytochelatin synthetase	COBRA-like protein 7 OS=Arabidopsis thaliana GN=COBL7 PE=1 SV=2	GO:0010215//cellulose microfibril organization;GO:0016049//cell growth;GO:0031225//anchored component of membrane
Unigene21306_All	1163	77.04	77.84	79.31	19.49	20.04	20.14	1.95818	K06889//uncharacterized protein;K00521//ferric-chelate reductase [EC:1.16.1.7];K11446//histone demethylase JARID1 [EC:1.14.11.-]	XM_007161000.1 Phaseolus vulgaris hypothetical protein (PHAVU_001G039500g) mRNA, complete cds	PHD finger family protein [Populus trichocarpa] >EEF03342.1 PHD finger family protein [Populus trichocarpa]	Alfin	[R] KOG1632 Uncharacterized PHD Zn-finger protein	PHD finger protein ALFIN-LIKE 4 OS=Arabidopsis thaliana GN=AL4 PE=1 SV=2	GO:0042393//histone binding;GO:0046872//metal ion binding;GO:0006355//regulation of transcription, DNA-templated
CL5379.Contig2_All	2319	107.26	104.86	104.83	27.92	27.64	25.86	1.95316	K13422//transcription factor MYC2+ko04016//MAPK signaling pathway - plant+ko04075//Plant hormone signal transduction;K13422//transcription factor MYC2+ko04016//MAPK signaling pathway - plant+ko04075//Plant hormone signal transduction;K13422//transcription factor MYC2+ko04016//MAPK signaling pathway - plant+ko04075//Plant hormone signal transduction;K13422//transcription factor MYC2+ko04016//MAPK …	AP005602.1 Lotus japonicus genomic DNA, chromosome 2, clone: LjT47I01, TM0520, complete sequence	putative basic helix-loop-helix protein BHLH22 [Lotus japonicus]	Helix-loop-helix DNA-binding domain	[KT] LSE0107 A bHLH transcription factor	Transcription factor MYC2 OS=Arabidopsis thaliana GN=MYC2 PE=1 SV=2	GO:0046983//protein dimerization activity
Unigene21049_All	2420	49.12	48.17	50.28	12.27	12.79	12.89	1.95234		XM_003522893.3 PREDICTED: Glycine max uncharacterized LOC100807349 (LOC100807349), mRNA	PREDICTED: uncharacterized protein LOC106756687 [Vigna radiata var. radiata]
CL1398.Contig1_All	673	1770.57	1820.15	1719.08	462.7	413.71	472.14	1.95222	K03006//DNA-directed RNA polymerase II subunit RPB1 [EC:2.7.7.6]+ko03020//RNA polymerase;K03006//DNA-directed RNA polymerase II subunit RPB1 [EC:2.7.7.6]+ko03020//RNA polymerase;K20547//basic endochitinase B [EC:3.2.1.14]+ko04016//MAPK signaling pathway - plant+ko00520//Amino sugar and nucleotide sugar metabolism+ko01100//Metabolic pathways;K00430//peroxidase [EC:1.11.1.7]+ko01100//Metabolic path…	AM158278.1 Phaseolus vulgaris partial mRNA for proline-rich protein (prp3 gene), variety the Prince	PREDICTED: repetitive proline-rich cell wall protein 2 [Vigna radiata var. radiata]	Extensin-like protein repeat	[R] LSE0474 A Gibberellin-regulated protein	Repetitive proline-rich cell wall protein 2 OS=Medicago truncatula GN=PRP2 PE=2 SV=1	GO:0005199//structural constituent of cell wall;GO:0005576//extracellular region
Unigene895_All	1689	1671.91	1688.27	1655.64	420.64	430.29	436.56	1.95188	K01623//fructose-bisphosphate aldolase, class I [EC:4.1.2.13]+ko00010//Glycolysis / Gluconeogenesis+ko00030//Pentose phosphate pathway+ko01230//Biosynthesis of amino acids+ko01100//Metabolic pathways+ko00051//Fructose and mannose metabolism+ko01110//Biosynthesis of secondary metabolites+ko00710//Carbon fixation in photosynthetic organisms+ko01200//Carbon metabolism;K01623//fructose-bisphosphate a…	AK285954.1 Glycine max cDNA, clone: GMFL01-19-C13	fructose-bisphosphate aldolase, cytoplasmic isozyme [Arachis duranensis] >AGV08373.1 fructose-bisphosphate aldolase [Arachis hypogaea]	Fructose-bisphosphate aldolase class-I	[G] KOG1557 Fructose-biphosphate aldolase	Fructose-bisphosphate aldolase, cytoplasmic isozyme OS=Cicer arietinum GN=ALDC PE=2 SV=1	GO:0004332//fructose-bisphosphate aldolase activity;GO:0006096//glycolytic process
CL650.Contig8_All	1190	59.26	55.01	57.01	14.81	15	14.23	1.94497	K23136//fraxetin 5-hydroxylase [EC:1.14.14.164];K23136//fraxetin 5-hydroxylase [EC:1.14.14.164];K23136//fraxetin 5-hydroxylase [EC:1.14.14.164];K23136//fraxetin 5-hydroxylase [EC:1.14.14.164];K23136//fraxetin 5-hydroxylase [EC:1.14.14.164]	XM_004505033.2 PREDICTED: Cicer arietinum cytochrome P450 CYP82D47-like (LOC101489216), mRNA	hypothetical protein TSUD_416350 [Trifolium subterraneum]	Cytochrome P450	[Q] KOG0156 Cytochrome P450 CYP2 subfamily	Cytochrome P450 82A1 (Fragment) OS=Pisum sativum GN=CYP82A1 PE=2 SV=2	GO:0016705//oxidoreductase activity, acting on paired donors, with incorporation or reduction of molecular oxygen;GO:0020037//heme binding;GO:0005506//iron ion binding;GO:0016021//integral component of membrane;GO:0004497//monooxygenase activity
CL11289.Contig9_All	1390	112.33	108.55	116.12	30.03	28.5	28.3	1.94435	K13811//3'-phosphoadenosine 5'-phosphosulfate synthase [EC:2.7.7.4 2.7.1.25]+ko00920//Sulfur metabolism+ko00230//Purine metabolism+ko00450//Selenocompound metabolism+ko01100//Metabolic pathways+ko00261//Monobactam biosynthesis;K15407//queuine tRNA-ribosyltransferase subunit QTRTD1 [EC:2.4.2.29];K22685//DNA-dependent metalloprotease WSS1 [EC:3.4.24.-]	XM_003520211.3 PREDICTED: Glycine max calpain-15 (LOC100784874), transcript variant X1, mRNA	uncharacterized RNA-binding protein C17H9.04c isoform X1 [Cajanus cajan]	Zn-finger in Ran binding protein and others	[R] KOG4198 RNA-binding Ran Zn-finger protein and related proteins	RanBP2-type zinc finger protein At1g67325 OS=Arabidopsis thaliana GN=At1g67325 PE=1 SV=1	GO:0046872//metal ion binding
Unigene35648_All	1682	57.89	59.78	54.11	15.47	14.86	14.16	1.93897	K16221//transcription factor TCP21 (protein CCA1 HIKING EXPEDITION)+ko04712//Circadian rhythm - plant;K16221//transcription factor TCP21 (protein CCA1 HIKING EXPEDITION)+ko04712//Circadian rhythm - plant;K16221//transcription factor TCP21 (protein CCA1 HIKING EXPEDITION)+ko04712//Circadian rhythm - plant;K16221//transcription factor TCP21 (protein CCA1 HIKING EXPEDITION)+ko04712//Circadian rhythm…	XM_004510834.2 PREDICTED: Cicer arietinum transcription factor TCP9 (LOC101488699), mRNA	PREDICTED: transcription factor TCP9-like [Glycine max] >KRH65181.1 hypothetical protein GLYMA_03G018800 [Glycine max]	TCP family transcription factor	[K] LSE0380 A Predicted bHLH transcription factor	Transcription factor TCP9 OS=Arabidopsis thaliana GN=TCP9 PE=1 SV=1	GO:0003677//DNA binding;GO:0005634//nucleus;GO:1900056//negative regulation of leaf senescence;GO:0006355//regulation of transcription, DNA-templated;GO:0008361//regulation of cell size;GO:0016021//integral component of membrane;GO:0006351//transcription, DNA-templated;GO:0048364//root development
Unigene45006_All	1376	38.94	43.26	35.03	10.51	10.88	8.97	1.93662	K10955//mucin-2;K03006//DNA-directed RNA polymerase II subunit RPB1 [EC:2.7.7.6]+ko03020//RNA polymerase;K03006//DNA-directed RNA polymerase II subunit RPB1 [EC:2.7.7.6]+ko03020//RNA polymerase;K02184//formin 2;K02184//formin 2	XM_020370873.1 PREDICTED: Cajanus cajan extensin-2-like (LOC109808054), mRNA	PREDICTED: extensin-2-like isoform X1 [Cicer arietinum]	Extensin-like region	[M] LSE0120 A Extensin and related proteins	Extensin-2 OS=Arabidopsis thaliana GN=EXT2 PE=2 SV=1	GO:0005199//structural constituent of cell wall;GO:0009664//plant-type cell wall organization
Unigene42530_All	2104	143.46	143.07	142.83	37.85	38.43	35.38	1.93487	K21953//SH3KBP1-binding protein 1;K21953//SH3KBP1-binding protein 1;K21953//SH3KBP1-binding protein 1;K03006//DNA-directed RNA polymerase II subunit RPB1 [EC:2.7.7.6]+ko03020//RNA polymerase	XM_003525341.3 PREDICTED: Glycine max BTB/POZ domain-containing protein At5g41330-like (LOC100792189), mRNA	hypothetical protein TSUD_76760 [Trifolium subterraneum]	BTB/POZ domain	[R] KOG2714 SETA binding protein SB1 and related proteins, contain BTB/POZ domain	BTB/POZ domain-containing protein At5g41330 OS=Arabidopsis thaliana GN=At5g41330 PE=2 SV=1	GO:0051260//protein homooligomerization
CL3418.Contig3_All	1006	44.64	41.45	43.28	12.13	9.45	11.93	1.9324	K10457//kelch-like protein 20;K10442//kelch-like protein 1/4/5;K10457//kelch-like protein 20;K15046//influenza virus NS1A-binding protein	XM_004502013.2 PREDICTED: Cicer arietinum B2 protein-like (LOC101513396), mRNA	DCD (development and cell death) domain protein [Medicago truncatula] >KEH35154.1 DCD (development and cell death) domain protein [Medicago truncatula]	Development and cell death domain	[S] LSE0448 A Uncharacterized protein	B2 protein OS=Daucus carota PE=2 SV=1
CL1712.Contig11_All	334	47.68	39.76	43.48	11	9.32	12.71	1.9317		AP010413.1 Lotus japonicus genomic DNA, chromosome 2, clone: LjT15H15, TM0308, complete sequence	hypothetical protein MTR_5g089380 [Medicago truncatula] >AET00198.1 hypothetical protein MTR_5g089380 [Medicago truncatula]
Unigene21129_All	895	38.73	34.92	37.45	10.2	10.34	8.33	1.92518	K02873//large subunit ribosomal protein L13e+ko03010//Ribosome;K02873//large subunit ribosomal protein L13e+ko03010//Ribosome;K02873//large subunit ribosomal protein L13e+ko03010//Ribosome;K02873//large subunit ribosomal protein L13e+ko03010//Ribosome;K02873//large subunit ribosomal protein L13e+ko03010//Ribosome	XM_003522807.3 PREDICTED: Glycine max 60S ribosomal protein L13-1 (LOC100805957), transcript variant X2, mRNA	60S ribosomal protein L13-1 [Arachis duranensis] >XP_016180932.1 60S ribosomal protein L13-1 [Arachis ipaensis]	Ribosomal protein L13e	[J] KOG3295 60S Ribosomal protein L13	60S ribosomal protein L13-1 OS=Arabidopsis thaliana GN=RPL13B PE=1 SV=1	GO:0005840//ribosome;GO:0003723//RNA binding;GO:0006412//translation;GO:0022625//cytosolic large ribosomal subunit;GO:0003735//structural constituent of ribosome
CL3372.Contig1_All	2674	72.96	73.16	72.61	20.07	18.42	18.85	1.92493	K08286//protein-serine/threonine kinase [EC:2.7.11.-];K08286//protein-serine/threonine kinase [EC:2.7.11.-];K08286//protein-serine/threonine kinase [EC:2.7.11.-];K08286//protein-serine/threonine kinase [EC:2.7.11.-];K08286//protein-serine/threonine kinase [EC:2.7.11.-]	XM_020375073.1 PREDICTED: Cajanus cajan serine/threonine-protein kinase D6PKL1-like (LOC109811350), transcript variant X4, mRNA	serine/threonine-protein kinase D6PKL1-like [Cajanus cajan] >XP_020230660.1 serine/threonine-protein kinase D6PKL1-like [Cajanus cajan] >XP_020230661.1 serine/threonine-protein kinase D6PKL1-like [Cajanus cajan] >XP_020230662.1 serine/threonine-protein kinase D6PKL1-like [Cajanus cajan]	Protein kinase domain	[R] KOG0610 Putative serine/threonine protein kinase	Serine/threonine-protein kinase D6PKL2 OS=Arabidopsis thaliana GN=D6PKL2 PE=1 SV=1	GO:0005524//ATP binding;GO:0004672//protein kinase activity
CL737.Contig4_All	841	272.39	305.88	294.02	72.73	79.3	75.54	1.91823	K03113//translation initiation factor 1+ko03013//RNA transport;K03113//translation initiation factor 1+ko03013//RNA transport;K03113//translation initiation factor 1+ko03013//RNA transport;K03113//translation initiation factor 1+ko03013//RNA transport;K03113//translation initiation factor 1+ko03013//RNA transport	XM_004487543.2 PREDICTED: Cicer arietinum protein translation factor SUI1 homolog 1 (LOC101509984), mRNA	protein translation factor SUI1 homolog 1 [Arachis duranensis] >XP_016170804.1 protein translation factor SUI1 homolog 1 [Arachis ipaensis]	Translation initiation factor SUI1	[J] KOG1770 Translation initiation factor 1 (eIF-1/SUI1)	Protein translation factor SUI1 homolog OS=Oryza sativa subsp. indica GN=GOS2 PE=2 SV=1
CL6535.Contig6_All	1816	44.05	47.33	45.26	10.46	11.39	14.11	1.91642	K10525//allene oxide cyclase [EC:5.3.99.6]+ko00592//alpha-Linolenic acid metabolism+ko01100//Metabolic pathways+ko01110//Biosynthesis of secondary metabolites;K10525//allene oxide cyclase [EC:5.3.99.6]+ko00592//alpha-Linolenic acid metabolism+ko01100//Metabolic pathways+ko01110//Biosynthesis of secondary metabolites;K10525//allene oxide cyclase [EC:5.3.99.6]+ko00592//alpha-Linolenic acid metaboli…	NM_001253271.1 Glycine max amine oxidase, copper containing 3 (vascular adhesion protein 1) (AOC3), mRNA >HM803108.1 Glycine max allene oxide cyclase 3 (AOC3) mRNA, complete cds	allene oxide cyclase 3, chloroplastic-like [Glycine max] >AEE99199.1 allene oxide cyclase 4 [Glycine max] >KHN47653.1 Allene oxide cyclase 3, chloroplastic [Glycine soja] >KRH18262.1 hypothetical protein GLYMA_13G047300 [Glycine max]	Allene oxide cyclase		Allene oxide cyclase, chloroplastic OS=Oryza sativa subsp. indica GN=AOC PE=2 SV=1	GO:0016853//isomerase activity;GO:0046423//allene-oxide cyclase activity;GO:0009507//chloroplast
CL5604.Contig5_All	1775	33.18	37.61	34.16	10.3	8.49	8.84	1.91616	K05275//pyridoxine 4-dehydrogenase [EC:1.1.1.65]+ko00750//Vitamin B6 metabolism+ko01100//Metabolic pathways;K05275//pyridoxine 4-dehydrogenase [EC:1.1.1.65]+ko00750//Vitamin B6 metabolism+ko01100//Metabolic pathways;K05275//pyridoxine 4-dehydrogenase [EC:1.1.1.65]+ko00750//Vitamin B6 metabolism+ko01100//Metabolic pathways	XM_003621636.2 Medicago truncatula aldo/keto reductase family oxidoreductase mRNA	aldo/keto reductase family oxidoreductase [Medicago truncatula] >ABN08816.1 Aldo/keto reductase [Medicago truncatula] >AES77919.1 aldo/keto reductase family oxidoreductase [Medicago truncatula]	Aldo/keto reductase family	[C] KOG1575 Voltage-gated shaker-like K+ channel, subunit beta/KCNAB	Probable aldo-keto reductase 2 OS=Oryza sativa subsp. japonica GN=Os04g0338000 PE=2 SV=2
CL8242.Contig9_All	2881	56.35	58.57	57.06	15.87	14.81	15.02	1.90586	K15397//3-ketoacyl-CoA synthase [EC:2.3.1.199]+ko01100//Metabolic pathways+ko01110//Biosynthesis of secondary metabolites+ko00062//Fatty acid elongation;K15397//3-ketoacyl-CoA synthase [EC:2.3.1.199]+ko01100//Metabolic pathways+ko01110//Biosynthesis of secondary metabolites+ko00062//Fatty acid elongation;K15397//3-ketoacyl-CoA synthase [EC:2.3.1.199]+ko01100//Metabolic pathways+ko01110//Biosynthe…	XM_004507395.2 PREDICTED: Cicer arietinum 3-ketoacyl-CoA synthase 4-like (LOC101507746), mRNA	PREDICTED: 3-ketoacyl-CoA synthase 4-like [Cicer arietinum]	FAE1/Type III polyketide synthase-like protein	[I] LSE0253 A Fatty acid elongase/3-ketoacyl-CoA synthase	3-ketoacyl-CoA synthase 4 OS=Arabidopsis thaliana GN=KCS4 PE=2 SV=1	GO:0016021//integral component of membrane;GO:0006633//fatty acid biosynthetic process;GO:0016747//transferase activity, transferring acyl groups other than amino-acyl groups
CL13876.Contig2_All	1183	637.39	647.07	650.67	176.18	164.42	172.63	1.90078	K20547//basic endochitinase B [EC:3.2.1.14]+ko04016//MAPK signaling pathway - plant+ko00520//Amino sugar and nucleotide sugar metabolism+ko01100//Metabolic pathways;K20547//basic endochitinase B [EC:3.2.1.14]+ko04016//MAPK signaling pathway - plant+ko00520//Amino sugar and nucleotide sugar metabolism+ko01100//Metabolic pathways;K20547//basic endochitinase B [EC:3.2.1.14]+ko04016//MAPK signaling p…	AK246040.1 Glycine max cDNA, clone: GMFL01-49-I17	hypothetical protein GLYMA_19G245400 [Glycine max]	Barwin family	[R] KOG4742 Predicted chitinase	Pro-hevein OS=Hevea brasiliensis GN=HEV1 PE=1 SV=2	GO:0050832//defense response to fungus;GO:0008061//chitin binding;GO:0042742//defense response to bacterium
CL7395.Contig2_All	1038	159.37	149.97	153.46	40.3	41.66	40.65	1.8999	K10802//high mobility group protein B1+ko03410//Base excision repair;K10802//high mobility group protein B1+ko03410//Base excision repair;K10802//high mobility group protein B1+ko03410//Base excision repair;K10802//high mobility group protein B1+ko03410//Base excision repair	XM_004492375.1 PREDICTED: Cicer arietinum high mobility group B protein 1 (LOC101509802), transcript variant X2, mRNA	PREDICTED: high mobility group B protein 1 [Cicer arietinum] >XP_004492432.1 PREDICTED: high mobility group B protein 1 [Cicer arietinum]	HMG (high mobility group) box	[A] KOG1869 Splicing coactivator SRm160/300, subunit SRm300	High mobility group B protein 1 OS=Arabidopsis thaliana GN=HMGB1 PE=1 SV=1	GO:0003677//DNA binding;GO:0005634//nucleus
Unigene20134_All	2296	271.51	298.49	278.48	75.12	67.39	83.83	1.89918	K08770//ubiquitin C;K08770//ubiquitin C;K08770//ubiquitin C;K08770//ubiquitin C;K08770//ubiquitin C	XM_006593928.2 PREDICTED: Glycine max polyubiquitin (LOC100819694), transcript variant X2, mRNA	PREDICTED: polyubiquitin-A isoform X2 [Gossypium raimondii]	Ubiquitin family	[OR] KOG0001 Ubiquitin and ubiquitin-like proteins	Polyubiquitin OS=Nicotiana sylvestris GN=UBI11 PE=2 SV=1
CL8765.Contig5_All	1957	48.46	53.51	43.72	12.87	12.63	13.4	1.89647	K13407//fatty acid omega-hydroxylase [EC:1.14.-.-]+ko00073//Cutin, suberine and wax biosynthesis;K13407//fatty acid omega-hydroxylase [EC:1.14.-.-]+ko00073//Cutin, suberine and wax biosynthesis;K13407//fatty acid omega-hydroxylase [EC:1.14.-.-]+ko00073//Cutin, suberine and wax biosynthesis;K13407//fatty acid omega-hydroxylase [EC:1.14.-.-]+ko00073//Cutin, suberine and wax biosynthesis	XM_020372114.1 PREDICTED: Cajanus cajan cytochrome P450 94A1-like (LOC109808920), mRNA	PREDICTED: cytochrome P450 94A1-like [Cicer arietinum]	Cytochrome P450	[QI] KOG0157 Cytochrome P450 CYP4/CYP19/CYP26 subfamilies	Cytochrome P450 94A1 OS=Vicia sativa GN=CYP94A1 PE=2 SV=2	GO:0016705//oxidoreductase activity, acting on paired donors, with incorporation or reduction of molecular oxygen;GO:0020037//heme binding;GO:0005506//iron ion binding;GO:0016021//integral component of membrane
Unigene17172_All	1912	102.78	111.49	105.69	29.17	26.73	29.56	1.8959	K03671//thioredoxin 1;K03671//thioredoxin 1;K03671//thioredoxin 1;K03671//thioredoxin 1	HQ446219.1 Galega orientalis thioredoxin h 1-2 (Trxh1-2) mRNA, complete cds	thioredoxin h 1-2 [Galega orientalis]	Thioredoxin	[O] KOG0907 Thioredoxin	Thioredoxin H-type OS=Ricinus communis PE=3 SV=1	GO:0015035//protein disulfide oxidoreductase activity;GO:0005737//cytoplasm;GO:0045454//cell redox homeostasis;GO:0004791//thioredoxin-disulfide reductase activity;GO:0006662//glycerol ether metabolic process;GO:0047134//protein-disulfide reductase activity;GO:0016671//oxidoreductase activity, acting on a sulfur group of donors, disulfide as acceptor;GO:0005623//cell;GO:0034599//cellular response…
CL960.Contig3_All	729	156.97	140.71	160.34	42.59	42.06	36.45	1.8957	K03686//molecular chaperone DnaJ;K03686//molecular chaperone DnaJ;K03686//molecular chaperone DnaJ;K23051//NAD(P)H-quinone oxidoreductase subunit T, chloroplastic [EC:1.6.5.-]	NM_001254354.1 Glycine max chaperone protein dnaJ 11, chloroplastic-like (LOC100800959), mRNA >BT092940.1 Soybean clone JCVI-FLGm-13I15 unknown mRNA	uncharacterized protein LOC100800959 [Glycine max] >ACU17287.1 unknown [Glycine max] >KRH28802.1 hypothetical protein GLYMA_11G077400 [Glycine max]	DnaJ domain	[O] KOG0712 Molecular chaperone (DnaJ superfamily)	Chaperone protein dnaJ 11, chloroplastic OS=Arabidopsis thaliana GN=ATJ11 PE=1 SV=2
CL13876.Contig3_All	1557	416.29	414.64	430.74	116.16	110.73	110.67	1.89134	K20547//basic endochitinase B [EC:3.2.1.14]+ko04016//MAPK signaling pathway - plant+ko00520//Amino sugar and nucleotide sugar metabolism+ko01100//Metabolic pathways;K20547//basic endochitinase B [EC:3.2.1.14]+ko04016//MAPK signaling pathway - plant+ko00520//Amino sugar and nucleotide sugar metabolism+ko01100//Metabolic pathways;K20547//basic endochitinase B [EC:3.2.1.14]+ko04016//MAPK signaling p…	AK246040.1 Glycine max cDNA, clone: GMFL01-49-I17	hypothetical protein GLYMA_19G245400 [Glycine max]	Barwin family	[R] KOG4742 Predicted chitinase	Hevein-like preproprotein OS=Arabidopsis thaliana GN=HEL PE=1 SV=1	GO:0050832//defense response to fungus;GO:0008061//chitin binding;GO:0042742//defense response to bacterium
Unigene20119_All	866	56.81	60.22	62	17.38	16.19	14.09	1.88996	K08770//ubiquitin C;K08770//ubiquitin C;K08770//ubiquitin C;K08770//ubiquitin C;K08770//ubiquitin C	XM_004501534.2 PREDICTED: Cicer arietinum polyubiquitin (LOC101495997), mRNA	Polyubiquitin [Triticum urartu]	Ubiquitin family	[OR] KOG0001 Ubiquitin and ubiquitin-like proteins	Polyubiquitin (Fragment) OS=Hordeum vulgare PE=2 SV=1
CL14268.Contig2_All	1873	74.17	63.12	67.41	19.76	17.71	17.46	1.88855	K11982//E3 ubiquitin-protein ligase RNF115/126 [EC:2.3.2.27];K11982//E3 ubiquitin-protein ligase RNF115/126 [EC:2.3.2.27];K11982//E3 ubiquitin-protein ligase RNF115/126 [EC:2.3.2.27];K11982//E3 ubiquitin-protein ligase RNF115/126 [EC:2.3.2.27];K11982//E3 ubiquitin-protein ligase RNF115/126 [EC:2.3.2.27]	XM_003555786.3 PREDICTED: Glycine max E3 ubiquitin-protein ligase CIP8-like (LOC100780991), mRNA	PREDICTED: E3 ubiquitin-protein ligase CIP8-like [Glycine max] >KRG90607.1 hypothetical protein GLYMA_20G102400 [Glycine max]	Ring finger domain	[W] KOG3781 Dystroglycan	E3 ubiquitin-protein ligase CIP8 OS=Arabidopsis thaliana GN=CIP8 PE=1 SV=1	GO:0061630//ubiquitin protein ligase activity;GO:0043161//proteasome-mediated ubiquitin-dependent protein catabolic process;GO:0042787//protein ubiquitination involved in ubiquitin-dependent protein catabolic process;GO:0000209//protein polyubiquitination
CL3801.Contig3_All	1728	69.12	73.32	65.9	18.99	18.47	18.44	1.8885	K01180//endo-1,3(4)-beta-glucanase [EC:3.2.1.6]	AP009732.1 Lotus japonicus genomic DNA, chromosome 1, clone: LjT09E07, TM1844, complete sequence	protein RETICULATA-RELATED 3, chloroplastic [Cajanus cajan]	Protein RETICULATA-related	[R] LSE0458 A Predicted membrane protein	Protein RETICULATA-RELATED 3, chloroplastic OS=Arabidopsis thaliana GN=RER3 PE=1 SV=1	GO:0016021//integral component of membrane
CL9922.Contig3_All	4038	59.68	59.2	59.76	15.77	15.95	16.37	1.88843	K13415//protein brassinosteroid insensitive 1 [EC:2.7.10.1 2.7.11.1]+ko04075//Plant hormone signal transduction;K13415//protein brassinosteroid insensitive 1 [EC:2.7.10.1 2.7.11.1]+ko04075//Plant hormone signal transduction;K13415//protein brassinosteroid insensitive 1 [EC:2.7.10.1 2.7.11.1]+ko04075//Plant hormone signal transduction;K13415//protein brassinosteroid insensitive 1 [EC:2.7.10.1 2.7.…	AP004534.1 Lotus japonicus genomic DNA, chromosome 4, clone: LjT14P20, TM0087, complete sequence	probable LRR receptor-like serine/threonine-protein kinase At1g74360 isoform X1 [Cajanus cajan] >XP_020224976.1 probable LRR receptor-like serine/threonine-protein kinase At1g74360 isoform X1 [Cajanus cajan]	Protein kinase domain	[T] LSE0002 A Receptor protein kinase containing LRR repeats	Probable LRR receptor-like serine/threonine-protein kinase At1g74360 OS=Arabidopsis thaliana GN=At1g74360 PE=1 SV=1	GO:0004674//protein serine/threonine kinase activity;GO:0005524//ATP binding;GO:0016021//integral component of membrane
CL4472.Contig1_All	1635	204.52	196.16	196.56	52.41	55.18	52.77	1.88646	K13201//nucleolysin TIA-1/TIAR;K13201//nucleolysin TIA-1/TIAR;K13201//nucleolysin TIA-1/TIAR;K13201//nucleolysin TIA-1/TIAR;K13201//nucleolysin TIA-1/TIAR	XM_020376603.1 PREDICTED: Cajanus cajan oligouridylate-binding protein 1B-like (LOC109812613), mRNA	oligouridylate-binding protein 1B-like [Cajanus cajan] >KYP50462.1 Nucleolysin TIAR [Cajanus cajan]	RNA recognition motif. (a.k.a. RRM, RBD, or RNP domain)	[R] KOG0118 FOG: RRM domain	Oligouridylate-binding protein 1B OS=Arabidopsis thaliana GN=UBP1B PE=1 SV=1	GO:0003723//RNA binding
Unigene20142_All	2554	154.32	153.42	151.22	42.09	41.28	40.41	1.8836	K08770//ubiquitin C;K08770//ubiquitin C;K08770//ubiquitin C;K08770//ubiquitin C;K08770//ubiquitin C	L81141.1 Pisum sativum (Alaska) ubiquitin (PUB3) gene, complete cds	LOW QUALITY PROTEIN: polyubiquitin-A [Jatropha curcas]	Ubiquitin family	[OR] KOG0001 Ubiquitin and ubiquitin-like proteins	Polyubiquitin 10 OS=Arabidopsis thaliana GN=UBQ10 PE=2 SV=2
CL14331.Contig1_All	1977	36.59	35.42	35.49	10.34	9.06	9.61	1.88092	K14209//solute carrier family 36 (proton-coupled amino acid transporter);K14209//solute carrier family 36 (proton-coupled amino acid transporter);K14209//solute carrier family 36 (proton-coupled amino acid transporter);K14209//solute carrier family 36 (proton-coupled amino acid transporter);K14209//solute carrier family 36 (proton-coupled amino acid transporter)	XM_020357341.1 PREDICTED: Cajanus cajan amino acid permease 6-like (LOC109797333), mRNA	PREDICTED: amino acid permease 6-like [Glycine max] >KRH52842.1 hypothetical protein GLYMA_06G090200 [Glycine max]	Transmembrane amino acid transporter protein	[E] KOG1303 Amino acid transporters	Amino acid permease 6 OS=Arabidopsis thaliana GN=AAP6 PE=1 SV=1	GO:0003333//amino acid transmembrane transport;GO:0016021//integral component of membrane;GO:0005886//plasma membrane;GO:0015171//amino acid transmembrane transporter activity
CL1470.Contig1_All	1922	141.62	148.53	148.5	39.02	42.4	37.07	1.87946	K09503//DnaJ homolog subfamily A member 2+ko04141//Protein processing in endoplasmic reticulum;K09503//DnaJ homolog subfamily A member 2+ko04141//Protein processing in endoplasmic reticulum;K09503//DnaJ homolog subfamily A member 2+ko04141//Protein processing in endoplasmic reticulum;K09503//DnaJ homolog subfamily A member 2+ko04141//Protein processing in endoplasmic reticulum;K09503//DnaJ homolo…	XM_003605932.2 Medicago truncatula DnaJ-class molecular chaperone mRNA	seed maturation protein PM37 [Glycine max] >AAD51625.1 seed maturation protein PM37 [Glycine max] >KHN21201.1 DnaJ protein like [Glycine soja] >KRH25334.1 hypothetical protein GLYMA_12G095700 [Glycine max]	DnaJ C terminal domain	[O] KOG0712 Molecular chaperone (DnaJ superfamily)	DnaJ protein homolog OS=Cucumis sativus GN=DNAJ1 PE=2 SV=1	GO:0006457//protein folding;GO:0046872//metal ion binding;GO:0005524//ATP binding;GO:0051082//unfolded protein binding;GO:0031072//heat shock protein binding;GO:0009408//response to heat
CL1866.Contig4_All	2463	50.03	48.23	48.45	14.19	13.63	11.88	1.87886	K14794//ribosomal RNA-processing protein 12	XM_004488451.2 PREDICTED: Cicer arietinum protein NUCLEAR FUSION DEFECTIVE 4-like (LOC101489674), mRNA	PREDICTED: protein NUCLEAR FUSION DEFECTIVE 4-like [Cicer arietinum]	Nodulin-like	[GR] TWOG0181 Predicted monocarboxylate transporter/nodulin related protein	Protein NUCLEAR FUSION DEFECTIVE 4 OS=Arabidopsis thaliana GN=NFD4 PE=3 SV=1	GO:0016021//integral component of membrane
CL6218.Contig2_All	2564	54.24	48.75	53.16	15.42	12.85	14.02	1.87773	K23048//RING finger protein unkempt;K23048//RING finger protein unkempt;K23048//RING finger protein unkempt;K23048//RING finger protein unkempt	AK337403.1 Lotus japonicus cDNA, clone: LjFL1-060-AE05, HTC	PREDICTED: zinc finger CCCH domain-containing protein 20 [Cicer arietinum]	Zinc finger C-x8-C-x5-C-x3-H type (and similar)	[R] KOG1595 CCCH-type Zn-finger protein	Zinc finger CCCH domain-containing protein 20 OS=Arabidopsis thaliana GN=At2g19810 PE=2 SV=1	GO:0046872//metal ion binding
CL4592.Contig2_All	2339	59.34	58.88	57.35	15.37	15.67	16.54	1.87616	K04733//interleukin-1 receptor-associated kinase 4 [EC:2.7.11.1];K04733//interleukin-1 receptor-associated kinase 4 [EC:2.7.11.1];K04733//interleukin-1 receptor-associated kinase 4 [EC:2.7.11.1];K04733//interleukin-1 receptor-associated kinase 4 [EC:2.7.11.1];K04733//interleukin-1 receptor-associated kinase 4 [EC:2.7.11.1]	AP010437.1 Lotus japonicus genomic DNA, chromosome 5, clone: LjT25H19, TM1980, complete sequence	PREDICTED: L-type lectin-domain containing receptor kinase IX.1-like [Cicer arietinum]	Legume lectin domain	[T] LSE0015 A Receptor-like protein kinase, contains lectin domains	L-type lectin-domain containing receptor kinase IX.1 OS=Arabidopsis thaliana GN=LECRK91 PE=1 SV=1	GO:0030246//carbohydrate binding;GO:0005524//ATP binding;GO:0004672//protein kinase activity;GO:0016021//integral component of membrane
CL7707.Contig1_All	2329	37.97	40.51	36.91	10.91	9.12	11.27	1.87556	K19996//phosphatidylinositol transfer protein SFH5;K19996//phosphatidylinositol transfer protein SFH5;K19996//phosphatidylinositol transfer protein SFH5;K19996//phosphatidylinositol transfer protein SFH5;K19996//phosphatidylinositol transfer protein SFH5	AK244009.1 Glycine max cDNA, clone: GMFL01-01-N15	patellin-3 [Arachis duranensis]	CRAL/TRIO domain	[I] KOG1471 Phosphatidylinositol transfer protein SEC14 and related proteins	Patellin-5 OS=Arabidopsis thaliana GN=PATL5 PE=1 SV=2	GO:0006810//transport;GO:0005622//intracellular;GO:0016021//integral component of membrane;GO:0005215//transporter activity
CL6960.Contig4_All	1465	180.72	175.76	188.61	53.5	46.75	47.61	1.87092	K15104//solute carrier family 25 (mitochondrial oxoglutarate transporter), member 11;K15104//solute carrier family 25 (mitochondrial oxoglutarate transporter), member 11;K15104//solute carrier family 25 (mitochondrial oxoglutarate transporter), member 11;K15104//solute carrier family 25 (mitochondrial oxoglutarate transporter), member 11;K15104//solute carrier family 25 (mitochondrial oxoglutarat…	AP015043.1 Vigna angularis var. angularis DNA, chromosome 10, almost complete sequence, cultivar: Shumari	PREDICTED: mitochondrial uncoupling protein 5 [Cicer arietinum]	Mitochondrial carrier protein	[C] KOG0759 Mitochondrial oxoglutarate/malate carrier proteins	Mitochondrial uncoupling protein 5 OS=Arabidopsis thaliana GN=PUMP5 PE=2 SV=1	GO:0006810//transport;GO:0055085//transmembrane transport;GO:0016021//integral component of membrane
Unigene71974_All	1529	58.74	59.68	57.11	16.2	16.28	15.21	1.86869		XM_004504656.2 PREDICTED: Cicer arietinum uncharacterized LOC101499286 (LOC101499286), mRNA	PREDICTED: uncharacterized protein LOC101499286 [Cicer arietinum]	Stress up-regulated Nod 19
CL13455.Contig3_All	3108	63.34	64.77	60.81	17.29	17.39	16.91	1.86699	K20478//golgin subfamily B member 1;K20478//golgin subfamily B member 1;K14306//nuclear pore complex protein Nup62+ko03013//RNA transport;K11267//sister chromatid cohesion protein PDS5	XM_020370355.1 PREDICTED: Cajanus cajan retinitis pigmentosa 1-like 1 protein (LOC109807751), mRNA	PREDICTED: involucrin-like [Cicer arietinum]		[M] KOG4701 Chitinase	Patellin-2 OS=Arabidopsis thaliana GN=PATL2 PE=1 SV=2
CL4766.Contig4_All	1401	57.8	59.79	63.4	16.61	15.12	17.72	1.86022	K14306//nuclear pore complex protein Nup62+ko03013//RNA transport;K14306//nuclear pore complex protein Nup62+ko03013//RNA transport	CP023132.1 Lupinus angustiflorus cultivar Tanjil chromosome LG-20	PREDICTED: NDR1/HIN1-Like protein 3-like [Lupinus angustifolius] >OIW21792.1 hypothetical protein TanjilG_10908 [Lupinus angustifolius]	Late embryogenesis abundant protein	[M] TWOG0096 Xyloglucan endotransglycosylase	NDR1/HIN1-like protein 3 OS=Arabidopsis thaliana GN=NHL3 PE=1 SV=1	GO:0016021//integral component of membrane
Unigene45700_All	843	1666.33	1587.11	1646.17	448.78	445.26	439.19	1.85759	K03113//translation initiation factor 1+ko03013//RNA transport;K03113//translation initiation factor 1+ko03013//RNA transport;K03113//translation initiation factor 1+ko03013//RNA transport;K03113//translation initiation factor 1+ko03013//RNA transport	XM_020372686.1 PREDICTED: Cajanus cajan protein translation factor SUI1 homolog 1-like (LOC109809389), mRNA	hypothetical protein LR48_Vigan08g078800 [Vigna angularis]	Translation initiation factor SUI1	[J] KOG1770 Translation initiation factor 1 (eIF-1/SUI1)	Protein translation factor SUI1 homolog OS=Oryza sativa subsp. indica GN=GOS2 PE=2 SV=1	GO:0003743//translation initiation factor activity
CL13567.Contig20_All	1064	46.32	52.33	50.37	13.87	11.46	15.4	1.85649	K02885//large subunit ribosomal protein L19e+ko03010//Ribosome;K02885//large subunit ribosomal protein L19e+ko03010//Ribosome;K02885//large subunit ribosomal protein L19e+ko03010//Ribosome;K02885//large subunit ribosomal protein L19e+ko03010//Ribosome	AK285883.1 Glycine max cDNA, clone: GMFL01-17-P01	unknown [Lotus japonicus]	Ribosomal protein L19e	[J] KOG1696 60s ribosomal protein L19	60S ribosomal protein L19-3 OS=Arabidopsis thaliana GN=RPL19C PE=2 SV=3	GO:0006412//translation;GO:0022625//cytosolic large ribosomal subunit;GO:0003735//structural constituent of ribosome
CL12949.Contig1_All	778	47.47	42.21	41.86	12.62	12.29	10.95	1.8529	K10761//tRNA(His) guanylyltransferase [EC:2.7.7.79]		hypothetical protein LR48_Vigan635s006800 [Vigna angularis]
CL6628.Contig1_All	1197	39.85	47.3	40.47	11.75	13.41	9.9	1.84952	K14504//xyloglucan:xyloglucosyl transferase TCH4 [EC:2.4.1.207]+ko04075//Plant hormone signal transduction;K14504//xyloglucan:xyloglucosyl transferase TCH4 [EC:2.4.1.207]+ko04075//Plant hormone signal transduction;K08235//xyloglucan:xyloglucosyl transferase [EC:2.4.1.207];K08235//xyloglucan:xyloglucosyl transferase [EC:2.4.1.207];K14504//xyloglucan:xyloglucosyl transferase TCH4 [EC:2.4.1.207]+ko0…	AK339642.1 Lotus japonicus cDNA, clone: LjFL3-042-BG12, HTC	probable xyloglucan endotransglucosylase/hydrolase protein 23 [Hevea brasiliensis]	Glycosyl hydrolases family 16	[M] TWOG0096 Xyloglucan endotransglycosylase	Probable xyloglucan endotransglucosylase/hydrolase protein 23 OS=Arabidopsis thaliana GN=XTH23 PE=2 SV=1	GO:0016762//xyloglucan:xyloglucosyl transferase activity;GO:0004553//hydrolase activity, hydrolyzing O-glycosyl compounds;GO:0048046//apoplast;GO:0005618//cell wall;GO:0010411//xyloglucan metabolic process;GO:0042546//cell wall biogenesis;GO:0071555//cell wall organization
CL8041.Contig2_All	1573	50.1	54.15	51.91	15.18	13.65	14.32	1.8451	K06210//nicotinamide mononucleotide adenylyltransferase [EC:2.7.7.1 2.7.7.18]+ko01100//Metabolic pathways+ko00760//Nicotinate and nicotinamide metabolism;K06210//nicotinamide mononucleotide adenylyltransferase [EC:2.7.7.1 2.7.7.18]+ko01100//Metabolic pathways+ko00760//Nicotinate and nicotinamide metabolism;K06210//nicotinamide mononucleotide adenylyltransferase [EC:2.7.7.1 2.7.7.18]+ko01100//Meta…	XM_003536770.3 PREDICTED: Glycine max trihelix transcription factor ASR3-like (LOC100797767), mRNA	trihelix transcription factor ASR3 [Cajanus cajan]	Myb/SANT-like DNA-binding domain		Trihelix transcription factor ASR3 OS=Arabidopsis thaliana GN=ASR3 PE=1 SV=1
CL13855.Contig4_All	876	61.93	61.4	61.67	17.07	16.13	17.63	1.84471	K03098//apolipoprotein D and lipocalin family protein;K03098//apolipoprotein D and lipocalin family protein;K03098//apolipoprotein D and lipocalin family protein;K03098//apolipoprotein D and lipocalin family protein;K03098//apolipoprotein D and lipocalin family protein	NM_001251565.1 Glycine max temperature-induced lipocalin' (TIL'), mRNA >BT089734.1 Soybean clone JCVI-FLGm-2P21 unknown mRNA	PREDICTED: temperature-induced lipocalin-1-like [Vigna radiata var. radiata]	Lipocalin-like domain	[M] KOG4824 Apolipoprotein D/Lipocalin	Temperature-induced lipocalin-1 OS=Arabidopsis thaliana GN=TIL PE=1 SV=1	GO:0005215//transporter activity
Unigene42314_All	2207	382.53	345	377.99	105.34	100.39	100.39	1.84455	K04077//chaperonin GroEL+ko03018//RNA degradation;K04077//chaperonin GroEL+ko03018//RNA degradation;K04077//chaperonin GroEL+ko03018//RNA degradation	AB907167.1 Lotus japonicus LjACRE76 mRNA for Avr9/Cf-9 rapidly elicited protein, complete cds	Avr9/Cf-9 rapidly elicited protein [Lotus japonicus]	Late embryogenesis abundant protein	[V] LSE0414 A Harpin-induced protein involved in plant hypersensitive response and related proteins	NDR1/HIN1-like protein 13 OS=Arabidopsis thaliana GN=NHL13 PE=2 SV=1	GO:0016021//integral component of membrane
CL5143.Contig2_All	1477	51.29	51.58	53.28	14.44	14.37	14.35	1.84404	K09566//peptidyl-prolyl isomerase G (cyclophilin G) [EC:5.2.1.8];K09566//peptidyl-prolyl isomerase G (cyclophilin G) [EC:5.2.1.8];K09566//peptidyl-prolyl isomerase G (cyclophilin G) [EC:5.2.1.8];K09566//peptidyl-prolyl isomerase G (cyclophilin G) [EC:5.2.1.8];K09566//peptidyl-prolyl isomerase G (cyclophilin G) [EC:5.2.1.8]	XM_020380692.1 PREDICTED: Cajanus cajan sarcoplasmic reticulum histidine-rich calcium-binding protein (LOC109815868), transcript variant X2, mRNA	PREDICTED: G patch domain-containing protein TGH homolog [Cicer arietinum]		[A] KOG1869 Splicing coactivator SRm160/300, subunit SRm300	G patch domain-containing protein TGH homolog OS=Oryza sativa subsp. japonica GN=Os06g0489200 PE=2 SV=1
CL5586.Contig1_All	1680	97.77	98.95	99.78	27.81	26.92	27.77	1.83551	K14423//methylsterol monooxygenase 1+ko01100//Metabolic pathways+ko01110//Biosynthesis of secondary metabolites+ko00100//Steroid biosynthesis;K14423//methylsterol monooxygenase 1+ko01100//Metabolic pathways+ko01110//Biosynthesis of secondary metabolites+ko00100//Steroid biosynthesis;K14423//methylsterol monooxygenase 1+ko01100//Metabolic pathways+ko01110//Biosynthesis of secondary metabolites+ko0…	AK339646.1 Lotus japonicus cDNA, clone: LjFL3-044-AE02, HTC	sterol C4-methyl oxidase 1-2 [Medicago truncatula] >AES90994.1 sterol C4-methyl oxidase 1-2 [Medicago truncatula]	Fatty acid hydroxylase superfamily	[I] KOG0873 C-4 sterol methyl oxidase	Methylsterol monooxygenase 1-2 OS=Arabidopsis thaliana GN=SMO1-2 PE=2 SV=1	GO:0005506//iron ion binding;GO:0016021//integral component of membrane;GO:0008610//lipid biosynthetic process;GO:0016491//oxidoreductase activity
CL12537.Contig2_All	2405	58.26	54.4	57.01	17.67	15.25	14.68	1.82634	K09287//RAV-like factor;K09287//RAV-like factor;K09287//RAV-like factor;K09287//RAV-like factor	XM_004514268.2 PREDICTED: Cicer arietinum AP2/ERF and B3 domain-containing transcription factor RAV1-like (LOC101503485), mRNA	PREDICTED: AP2/ERF and B3 domain-containing transcription factor RAV1-like [Cicer arietinum]	B3 DNA binding domain	[TK] LSE0285 A APETALA2 and related transcription factors	AP2/ERF and B3 domain-containing transcription repressor TEM1 OS=Arabidopsis thaliana GN=TEM1 PE=1 SV=1	GO:0003677//DNA binding;GO:0005634//nucleus;GO:0006351//transcription, DNA-templated;GO:0003700//DNA binding transcription factor activity
CL9432.Contig2_All	2160	44.91	46.53	44.06	14.22	12.27	11.54	1.82496		AP010294.1 Lotus japonicus genomic DNA, chromosome 1, clone: LjT45O08, TM2015, complete sequence	PREDICTED: uncharacterized protein LOC100782226 [Glycine max] >KRH32463.1 hypothetical protein GLYMA_10G051900 [Glycine max]	Methyltransferase domain			GO:0008168//methyltransferase activity;GO:0016021//integral component of membrane
CL2218.Contig2_All	1060	75.99	82.34	80.56	20.93	24.57	21.25	1.82332	K03926//periplasmic divalent cation tolerance protein;K03926//periplasmic divalent cation tolerance protein;K03926//periplasmic divalent cation tolerance protein;K03926//periplasmic divalent cation tolerance protein;K03926//periplasmic divalent cation tolerance protein	XM_020358341.1 PREDICTED: Cajanus cajan protein CutA, chloroplastic (LOC109798123), transcript variant X1, mRNA	PREDICTED: protein CutA, chloroplastic isoform X2 [Cicer arietinum]	CutA1 divalent ion tolerance protein	[P] KOG3338 Divalent cation tolerance-related protein	Protein CutA, chloroplastic OS=Arabidopsis thaliana GN=CUTA PE=1 SV=1	GO:0005507//copper ion binding;GO:0010038//response to metal ion;GO:0009507//chloroplast
Unigene42516_All	3768	53.48	54.31	52.24	15.08	14.6	15.46	1.8211	K10268//F-box and leucine-rich repeat protein 2/20;K10268//F-box and leucine-rich repeat protein 2/20;K10268//F-box and leucine-rich repeat protein 2/20	XM_004498801.2 PREDICTED: Cicer arietinum F-box/LRR-repeat protein 15 (LOC101495453), mRNA	PREDICTED: F-box/LRR-repeat protein 15 [Cicer arietinum]	Leucine Rich repeats (2 copies)	[R] KOG1947 Leucine rich repeat proteins, some proteins contain F-box	F-box/LRR-repeat protein 15 OS=Arabidopsis thaliana GN=FBL15 PE=2 SV=2
CL11680.Contig2_All	1076	205.34	202.92	184.71	56.4	53.37	56.88	1.81559	K03126//transcription initiation factor TFIID subunit 12+ko03022//Basal transcription factors	XM_003532020.3 PREDICTED: Glycine max uncharacterized LOC100799111 (LOC100799111), mRNA	hypothetical protein MTR_3g449200 [Medicago truncatula] >KEH33607.1 hypothetical protein MTR_3g449200 [Medicago truncatula]	Fibronectin-attachment protein (FAP)		DNA mismatch repair protein MSH6 OS=Arabidopsis thaliana GN=MSH6 PE=1 SV=2
Unigene28205_All	1391	128.93	122.07	127.85	34.11	36.46	36.24	1.81418		AP015041.1 Vigna angularis var. angularis DNA, chromosome 8, almost complete sequence, cultivar: Shumari	PREDICTED: uncharacterized protein LOC101501056 [Cicer arietinum]	Ornithine decarboxylase antizyme	[A] KOG0670 U4/U6-associated splicing factor PRP4
Unigene42257_All	1656	234.94	212.14	229.2	66.99	62.84	61.77	1.8092	K10664//E3 ubiquitin-protein ligase ATL6/9/15/31/42/55 [EC:2.3.2.27];K10664//E3 ubiquitin-protein ligase ATL6/9/15/31/42/55 [EC:2.3.2.27];K10664//E3 ubiquitin-protein ligase ATL6/9/15/31/42/55 [EC:2.3.2.27];K10664//E3 ubiquitin-protein ligase ATL6/9/15/31/42/55 [EC:2.3.2.27]	XM_003536043.3 PREDICTED: Glycine max E3 ubiquitin-protein ligase ATL6 (LOC100810865), mRNA	PREDICTED: E3 ubiquitin-protein ligase ATL6-like [Cicer arietinum] >XP_012569855.1 PREDICTED: E3 ubiquitin-protein ligase ATL6-like [Cicer arietinum]	Ring finger domain	[O] KOG0800 FOG: Predicted E3 ubiquitin ligase	E3 ubiquitin-protein ligase ATL31 OS=Arabidopsis thaliana GN=ATL31 PE=1 SV=2	GO:0016021//integral component of membrane;GO:0016874//ligase activity
Unigene35500_All	1196	336.18	346.98	334.08	94.84	96.12	97.26	1.80537	K02639//ferredoxin+ko00195//Photosynthesis;K02639//ferredoxin+ko00195//Photosynthesis;K02639//ferredoxin+ko00195//Photosynthesis;K02639//ferredoxin+ko00195//Photosynthesis;K02639//ferredoxin+ko00195//Photosynthesis	XM_020355162.1 PREDICTED: Cajanus cajan ferredoxin, root R-B1-like (LOC109795673), transcript variant X2, mRNA	uncharacterized protein LOC100500583 [Glycine max] >ACU15698.1 unknown [Glycine max] >KHN11461.1 Ferredoxin-3, chloroplastic [Glycine soja] >KRG90740.1 hypothetical protein GLYMA_20G110800 [Glycine max]	2Fe-2S iron-sulfur cluster binding domain		Ferredoxin, root R-B1 OS=Raphanus sativus PE=1 SV=1	GO:0009055//electron transfer activity;GO:0022900//electron transport chain;GO:0046872//metal ion binding;GO:0051537//2 iron, 2 sulfur cluster binding;GO:0009507//chloroplast
CL7924.Contig2_All	3050	69.45	70.22	69.65	20.14	20.54	18.99	1.80475	K04733//interleukin-1 receptor-associated kinase 4 [EC:2.7.11.1];K04733//interleukin-1 receptor-associated kinase 4 [EC:2.7.11.1];K04733//interleukin-1 receptor-associated kinase 4 [EC:2.7.11.1];K04733//interleukin-1 receptor-associated kinase 4 [EC:2.7.11.1];K04733//interleukin-1 receptor-associated kinase 4 [EC:2.7.11.1]	AP010517.1 Lotus japonicus genomic DNA, chromosome 2, clone: LjT23D07, TM1670b, complete sequence	LysM type receptor kinase [Lotus japonicus]	Protein kinase domain	[T] LSE0057 A Protein kinase, contains LysM domains	Protein LYK5 OS=Arabidopsis thaliana GN=LYK5 PE=2 SV=1
CL8610.Contig3_All	1727	71.52	76.67	76.11	19.51	21.71	22.65	1.80268	K03097//casein kinase II subunit alpha [EC:2.7.11.1]+ko04712//Circadian rhythm - plant+ko03008//Ribosome biogenesis in eukaryotes;K03097//casein kinase II subunit alpha [EC:2.7.11.1]+ko04712//Circadian rhythm - plant+ko03008//Ribosome biogenesis in eukaryotes;K03097//casein kinase II subunit alpha [EC:2.7.11.1]+ko04712//Circadian rhythm - plant+ko03008//Ribosome biogenesis in eukaryotes;K03097//c…	XM_003524637.3 PREDICTED: Glycine max casein kinase II subunit alpha-like (LOC100819679), mRNA	PREDICTED: casein kinase II subunit alpha [Cicer arietinum]	Protein kinase domain	[TDK] KOG0668 Casein kinase II, alpha subunit	Casein kinase II subunit alpha-2 OS=Oryza sativa subsp. japonica GN=HD6 PE=3 SV=1	GO:0004674//protein serine/threonine kinase activity;GO:0005524//ATP binding
Unigene7267_All	1802	51.56	48.8	50.57	14.82	14.57	13.61	1.80226	K04382//serine/threonine-protein phosphatase 2A catalytic subunit [EC:3.1.3.16]+ko04136//Autophagy - other+ko03015//mRNA surveillance pathway;K04382//serine/threonine-protein phosphatase 2A catalytic subunit [EC:3.1.3.16]+ko04136//Autophagy - other+ko03015//mRNA surveillance pathway;K04382//serine/threonine-protein phosphatase 2A catalytic subunit [EC:3.1.3.16]+ko04136//Autophagy - other+ko03015/…	XM_006587126.2 PREDICTED: Glycine max serine/threonine-protein phosphatase PP2A-3 catalytic subunit-like (LOC100817449), transcript variant X2, mRNA	serine/threonine-protein phosphatase PP2A catalytic subunit isoform X1 [Cajanus cajan]	Calcineurin-like phosphoesterase	[T] KOG0371 Serine/threonine protein phosphatase 2A, catalytic subunit	Serine/threonine-protein phosphatase PP2A catalytic subunit OS=Medicago sativa GN=PP2A PE=2 SV=1	GO:0004721//phosphoprotein phosphatase activity
CL10381.Contig5_All	2032	136.49	140.04	142.41	40.89	39.57	39.08	1.80081	K05278//flavonol synthase [EC:1.14.20.6]+ko01100//Metabolic pathways+ko01110//Biosynthesis of secondary metabolites+ko00941//Flavonoid biosynthesis;K06892//feruloyl-CoA ortho-hydroxylase [EC:1.14.11.-]+ko01110//Biosynthesis of secondary metabolites+ko00940//Phenylpropanoid biosynthesis;K05278//flavonol synthase [EC:1.14.20.6]+ko01100//Metabolic pathways+ko01110//Biosynthesis of secondary metaboli…	XM_003608366.2 Medicago truncatula flavonol synthase/flavanone 3-hydroxylase mRNA	flavonol synthase/flavanone 3-hydroxylase [Medicago truncatula] >AES90611.1 flavonol synthase/flavanone 3-hydroxylase [Medicago truncatula]	2OG-Fe(II) oxygenase superfamily	[QR] KOG0143 Iron/ascorbate family oxidoreductases	Protein DMR6-LIKE OXYGENASE 2 OS=Arabidopsis thaliana GN=DLO2 PE=2 SV=1	GO:0046872//metal ion binding;GO:0051213//dioxygenase activity;GO:0016491//oxidoreductase activity
CL15200.Contig9_All	2098	41.56	41.29	42.78	10.96	12.65	12.25	1.80074	K20553//5'-3' exoribonuclease 4 [EC:3.1.13.-]+ko04016//MAPK signaling pathway - plant;K20553//5'-3' exoribonuclease 4 [EC:3.1.13.-]+ko04016//MAPK signaling pathway - plant;K20553//5'-3' exoribonuclease 4 [EC:3.1.13.-]+ko04016//MAPK signaling pathway - plant;K18626//trichohyalin;K18626//trichohyalin	XM_020370878.1 PREDICTED: Cajanus cajan FRIGIDA-like protein 3 (LOC109808058), transcript variant X2, mRNA	FRIGIDA-like protein 3 [Cajanus cajan] >XP_020226467.1 FRIGIDA-like protein 3 [Cajanus cajan] >KYP55584.1 Protein FRIGIDA [Cajanus cajan]	Frigida-like protein		FRIGIDA-like protein 3 OS=Arabidopsis thaliana GN=FRL3 PE=1 SV=1	GO:0009908//flower development;GO:0030154//cell differentiation
CL5575.Contig2_All	2770	32.42	33.14	35.01	10.27	8.66	9.81	1.80048	K08770//ubiquitin C;K04523//ubiquilin+ko04141//Protein processing in endoplasmic reticulum;K08770//ubiquitin C;K08770//ubiquitin C	XM_020373019.1 PREDICTED: Cajanus cajan large proline-rich protein bag6-B (LOC109809649), mRNA	PREDICTED: large proline-rich protein bag6-A [Cicer arietinum]	Ubiquitin family	[OR] KOG0001 Ubiquitin and ubiquitin-like proteins	Polyubiquitin OS=Aglaothamnion neglectum PE=2 SV=2
CL11593.Contig2_All	1642	49.6	50.13	52.05	14.31	14.71	14.3	1.79867	K04733//interleukin-1 receptor-associated kinase 4 [EC:2.7.11.1];K04730//interleukin-1 receptor-associated kinase 1 [EC:2.7.11.1];K04733//interleukin-1 receptor-associated kinase 4 [EC:2.7.11.1];K03006//DNA-directed RNA polymerase II subunit RPB1 [EC:2.7.7.6]+ko03020//RNA polymerase	XM_020379610.1 PREDICTED: Cajanus cajan uncharacterized LOC109815029 (LOC109815029), mRNA	PREDICTED: J protein JJJ2 [Vigna radiata var. radiata]	DnaJ domain	[GO] KOG4157 beta-1,6-N-acetylglucosaminyltransferase, contains WSC domain	Leucine-rich repeat extensin-like protein 5 OS=Arabidopsis thaliana GN=LRX5 PE=2 SV=2
Unigene35642_All	1743	74.51	74.68	73.01	21.82	21.96	19.71	1.79743	K02184//formin 2;K03006//DNA-directed RNA polymerase II subunit RPB1 [EC:2.7.7.6]+ko03020//RNA polymerase	AP010379.1 Lotus japonicus genomic DNA, chromosome 4, clone: LjT20B08, TM1100, complete sequence	hypothetical protein EMIHUDRAFT_314476 [Emiliania huxleyi CCMP1516] >EOD30800.1 hypothetical protein EMIHUDRAFT_314476 [Emiliania huxleyi CCMP1516]	Hyccin	[M] LSE0601 A Pollen extensin-like protein (Pex)	Vegetative cell wall protein gp1 OS=Chlamydomonas reinhardtii GN=GP1 PE=1 SV=1
CL6573.Contig3_All	1362	43.89	42.82	44.72	11.85	12.83	12.83	1.79657	K14484//auxin-responsive protein IAA+ko04075//Plant hormone signal transduction;K14484//auxin-responsive protein IAA+ko04075//Plant hormone signal transduction;K14484//auxin-responsive protein IAA+ko04075//Plant hormone signal transduction;K14484//auxin-responsive protein IAA+ko04075//Plant hormone signal transduction;K14484//auxin-responsive protein IAA+ko04075//Plant hormone signal transduction	XM_006597076.2 PREDICTED: Glycine max auxin-responsive protein IAA17-like (LOC100815098), transcript variant X2, mRNA	uncharacterized protein LOC100500488 [Glycine max] >ACU15588.1 unknown [Glycine max]	AUX/IAA family	[TR] LSE0302 A Auxin-inducible protein	Auxin-responsive protein IAA7 OS=Arabidopsis thaliana GN=IAA7 PE=1 SV=1	GO:0005634//nucleus;GO:0006355//regulation of transcription, DNA-templated;GO:0009734//auxin-activated signaling pathway;GO:0006351//transcription, DNA-templated
CL9838.Contig1_All	1082	76.14	78.94	75.89	21.65	22.42	21.71	1.79637	K01602//ribulose-bisphosphate carboxylase small chain [EC:4.1.1.39]+ko01100//Metabolic pathways+ko00710//Carbon fixation in photosynthetic organisms+ko01200//Carbon metabolism+ko00630//Glyoxylate and dicarboxylate metabolism;K01602//ribulose-bisphosphate carboxylase small chain [EC:4.1.1.39]+ko01100//Metabolic pathways+ko00710//Carbon fixation in photosynthetic organisms+ko01200//Carbon metabolis…	XM_020372312.1 PREDICTED: Cajanus cajan ribulose bisphosphate carboxylase small chain clone 512-like (LOC109809089), mRNA	hypothetical protein TSUD_204940 [Trifolium subterraneum]	Ribulose bisphosphate carboxylase, small chain		Ribulose bisphosphate carboxylase small chain, chloroplastic OS=Marchantia paleacea GN=RBCS PE=2 SV=1	GO:0015977//carbon fixation;GO:0009853//photorespiration;GO:0004497//monooxygenase activity;GO:0009536//plastid;GO:0015979//photosynthesis;GO:0016984//ribulose-bisphosphate carboxylase activity
CL4238.Contig3_All	1405	49.91	47.18	46.61	13.88	13.25	13.99	1.79302	K22733//magnesium transporter;K03006//DNA-directed RNA polymerase II subunit RPB1 [EC:2.7.7.6]+ko03020//RNA polymerase;K03163//DNA topoisomerase I [EC:5.99.1.2];K22684//metacaspase-1 [EC:3.4.22.-];K10799//tankyrase [EC:2.4.2.30]		hypothetical protein TSUD_197750 [Trifolium subterraneum]	C2 domain	[U] KOG1984 Vesicle coat complex COPII, subunit SFB3	Protein SRC2 OS=Glycine max GN=SRC2 PE=2 SV=1	GO:0016021//integral component of membrane
CL6019.Contig3_All	934	988.83	955.7	1020.37	279.9	290.92	276.21	1.78929		XM_020385060.1 PREDICTED: Cajanus cajan defensin-like protein (LOC109819353), mRNA	hypothetical protein PHAVU_005G071400g [Phaseolus vulgaris] >ESW21443.1 hypothetical protein PHAVU_005G071400g [Phaseolus vulgaris]			Defensin-like protein OS=Vigna unguiculata PE=3 SV=1	GO:0006952//defense response
CL7612.Contig5_All	1126	39.05	41.43	38.4	11.84	11.62	10.75	1.78239	K02875//large subunit ribosomal protein L14e+ko03010//Ribosome;K01953//asparagine synthase (glutamine-hydrolysing) [EC:6.3.5.4]+ko00250//Alanine, aspartate and glutamate metabolism+ko01230//Biosynthesis of amino acids+ko01100//Metabolic pathways+ko01110//Biosynthesis of secondary metabolites;K01953//asparagine synthase (glutamine-hydrolysing) [EC:6.3.5.4]+ko00250//Alanine, aspartate and glutamate…	XM_020370572.1 PREDICTED: Cajanus cajan stem-specific protein TSJT1-like (LOC109807877), mRNA	unknown [Lotus japonicus]	Aluminium induced protein	[E] KOG0571 Asparagine synthase (glutamine-hydrolyzing)	Stem-specific protein TSJT1 OS=Nicotiana tabacum GN=TSJT1 PE=2 SV=1
Unigene36648_All	915	157.38	165.45	170.03	48.13	46.63	46.89	1.78063		XM_004508003.2 PREDICTED: Cicer arietinum protein FATTY ACID EXPORT 2, chloroplastic (LOC101502693), mRNA	hypothetical protein PHAVU_003G125400g [Phaseolus vulgaris] >ESW26513.1 hypothetical protein PHAVU_003G125400g [Phaseolus vulgaris]	Transmembrane proteins 14C		Protein FATTY ACID EXPORT 2, chloroplastic OS=Arabidopsis thaliana GN=FAX2 PE=2 SV=1	GO:0016021//integral component of membrane
CL7113.Contig2_All	4903	89.18	92.21	91.19	26.77	25.29	27.07	1.78052	K20283//golgin subfamily A member 4;K20283//golgin subfamily A member 4;K20283//golgin subfamily A member 4	XM_006591970.2 PREDICTED: Glycine max myosin-4-like (LOC100792883), transcript variant X1, mRNA	hypothetical protein glysoja_043113 [Glycine soja]	Fibrinogen alpha/beta chain family	[U] KOG0946 ER-Golgi vesicle-tethering protein p115	WEB family protein At3g02930, chloroplastic OS=Arabidopsis thaliana GN=At3g02930 PE=3 SV=1	GO:0016021//integral component of membrane
CL14397.Contig3_All	2249	607.86	624.06	619.66	177.03	177.99	181.45	1.77958	K00134//glyceraldehyde 3-phosphate dehydrogenase [EC:1.2.1.12]+ko00010//Glycolysis / Gluconeogenesis+ko01230//Biosynthesis of amino acids+ko01100//Metabolic pathways+ko01110//Biosynthesis of secondary metabolites+ko00710//Carbon fixation in photosynthetic organisms+ko01200//Carbon metabolism;K00134//glyceraldehyde 3-phosphate dehydrogenase [EC:1.2.1.12]+ko00010//Glycolysis / Gluconeogenesis+ko012…	AK243848.1 Glycine max cDNA, clone: GMFL01-01-G17	PREDICTED: glyceraldehyde-3-phosphate dehydrogenase, cytosolic-like [Lupinus angustifolius] >OIV98176.1 hypothetical protein TanjilG_11573 [Lupinus angustifolius]	Glyceraldehyde 3-phosphate dehydrogenase, C-terminal domain	[G] KOG0657 Glyceraldehyde 3-phosphate dehydrogenase	Glyceraldehyde-3-phosphate dehydrogenase, cytosolic OS=Antirrhinum majus GN=GAPC PE=2 SV=1	GO:0006006//glucose metabolic process;GO:0016620//oxidoreductase activity, acting on the aldehyde or oxo group of donors, NAD or NADP as acceptor;GO:0050661//NADP binding;GO:0051287//NAD binding
CL5743.Contig7_All	1716	38.48	37.72	35.95	10.8	10.87	10.85	1.77616	K15210//snRNA-activating protein complex subunit 3;K14491//two-component response regulator ARR-B family+ko04075//Plant hormone signal transduction;K22218//protein-tyrosine sulfotransferase [EC:2.8.2.20]	XM_004486332.2 PREDICTED: Cicer arietinum uncharacterized LOC101503318 (LOC101503318), transcript variant X2, mRNA	PREDICTED: uncharacterized protein LOC101503318 isoform X1 [Cicer arietinum] >XP_004486390.1 PREDICTED: uncharacterized protein LOC101503318 isoform X1 [Cicer arietinum]	MYB-CC type transfactor, LHEQLE motif	[RK] LSE0452 A MYB transcription factor	Myb family transcription factor APL OS=Arabidopsis thaliana GN=APL PE=1 SV=2	GO:0003677//DNA binding;GO:0005634//nucleus;GO:0006355//regulation of transcription, DNA-templated;GO:0006351//transcription, DNA-templated
CL976.Contig11_All	993	87.28	87.88	91.18	26.51	24.91	25.54	1.77439	K07936//GTP-binding nuclear protein Ran+ko03013//RNA transport+ko03008//Ribosome biogenesis in eukaryotes;K07936//GTP-binding nuclear protein Ran+ko03013//RNA transport+ko03008//Ribosome biogenesis in eukaryotes;K07936//GTP-binding nuclear protein Ran+ko03013//RNA transport+ko03008//Ribosome biogenesis in eukaryotes;K07936//GTP-binding nuclear protein Ran+ko03013//RNA transport+ko03008//Ribosome …	BT140635.1 Lotus japonicus clone JCVI-FLLj-6O11 unknown mRNA	GTP-binding nuclear protein Ran-3-like [Cajanus cajan] >KYP51145.1 GTP-binding nuclear protein Ran-3 [Cajanus cajan]	Ras family	[U] KOG0096 GTPase Ran/TC4/GSP1 (nuclear protein transport pathway), small G protein superfamily	GTP-binding nuclear protein Ran-A1 OS=Nicotiana tabacum GN=RAN-A1 PE=2 SV=1	GO:0005634//nucleus;GO:0006913//nucleocytoplasmic transport;GO:0005525//GTP binding;GO:0015031//protein transport;GO:0003924//GTPase activity
CL2423.Contig4_All	2123	792.14	809.15	796.14	232.03	234.55	232.56	1.76978	K09338//homeobox-leucine zipper protein;K09338//homeobox-leucine zipper protein;K09338//homeobox-leucine zipper protein;K09338//homeobox-leucine zipper protein;K09338//homeobox-leucine zipper protein	XM_007159647.1 Phaseolus vulgaris hypothetical protein (PHAVU_002G260700g) mRNA, complete cds	hypothetical protein TSUD_79640 [Trifolium subterraneum]	Homeobox associated leucine zipper	[K] KOG0483 Transcription factor HEX, contains HOX and HALZ domains	Homeobox-leucine zipper protein ATHB-6 OS=Arabidopsis thaliana GN=ATHB-6 PE=1 SV=1	GO:0005634//nucleus;GO:0043565//sequence-specific DNA binding;GO:0003700//DNA binding transcription factor activity
Unigene24726_All	1796	42.09	41.52	41.83	12.55	11.99	12.07	1.76744	K20556//cytochrome P450 family 76 subfamily C;K20556//cytochrome P450 family 76 subfamily C;K20556//cytochrome P450 family 76 subfamily C;K20556//cytochrome P450 family 76 subfamily C;K00512//steroid 17alpha-monooxygenase / 17alpha-hydroxyprogesterone deacetylase [EC:1.14.14.19 1.14.14.32]+ko01100//Metabolic pathways	XM_004511396.2 PREDICTED: Cicer arietinum geraniol 8-hydroxylase-like (LOC101511398), mRNA	PREDICTED: geraniol 8-hydroxylase-like [Cicer arietinum]	Cytochrome P450	[Q] KOG0156 Cytochrome P450 CYP2 subfamily	Geraniol 8-hydroxylase OS=Catharanthus roseus GN=CYP76B6 PE=1 SV=1	GO:0016705//oxidoreductase activity, acting on paired donors, with incorporation or reduction of molecular oxygen;GO:0020037//heme binding;GO:0005506//iron ion binding;GO:0004497//monooxygenase activity
Unigene24559_All	1586	65.75	59.45	63.71	18.25	18.98	17.91	1.76565	K15174//RNA polymerase II-associated factor 1;K15174//RNA polymerase II-associated factor 1;K15174//RNA polymerase II-associated factor 1;K15174//RNA polymerase II-associated factor 1;K02184//formin 2	XM_004493054.2 PREDICTED: Cicer arietinum uncharacterized LOC101491643 (LOC101491643), mRNA	PREDICTED: leucine-rich repeat extensin-like protein 4 [Camelina sativa]	C2 domain	[ZR] LSE0118 A Protein possibly involved in cytoskeleton rearrangements, contains FH domain	Leucine-rich repeat extensin-like protein 3 OS=Arabidopsis thaliana GN=LRX3 PE=1 SV=1
CL11171.Contig2_All	1913	592.63	566.72	567.97	171.51	164.29	169.53	1.76426	K20556//cytochrome P450 family 76 subfamily C;K20556//cytochrome P450 family 76 subfamily C;K20556//cytochrome P450 family 76 subfamily C;K20556//cytochrome P450 family 76 subfamily C;K20556//cytochrome P450 family 76 subfamily C	XM_003628199.2 Medicago truncatula cytochrome P450 family protein mRNA	cytochrome P450 family protein [Medicago truncatula] >AET02720.2 cytochrome P450 family protein [Medicago truncatula]	Cytochrome P450	[Q] KOG0156 Cytochrome P450 CYP2 subfamily	Geraniol 8-hydroxylase OS=Catharanthus roseus GN=CYP76B6 PE=1 SV=1	GO:0016705//oxidoreductase activity, acting on paired donors, with incorporation or reduction of molecular oxygen;GO:0020037//heme binding;GO:0005506//iron ion binding;GO:0016021//integral component of membrane;GO:0004497//monooxygenase activity
CL9054.Contig1_All	1303	56.16	61.45	60.04	16.01	17.43	18.47	1.76207		XM_012715890.1 PREDICTED: Cicer arietinum uncharacterized LOC101496112 (LOC101496112), mRNA	alpha/beta hydrolase-like protein [Medicago truncatula] >AES71131.1 alpha/beta hydrolase-like protein [Medicago truncatula]	Cholesterol-capturing domain	[R] KOG1454 Predicted hydrolase/acyltransferase (alpha/beta hydrolase superfamily)		GO:0016787//hydrolase activity;GO:0016021//integral component of membrane
CL8252.Contig3_All	2435	40.98	46.58	41.78	11.5	12.97	13.51	1.76101	K04733//interleukin-1 receptor-associated kinase 4 [EC:2.7.11.1];K04733//interleukin-1 receptor-associated kinase 4 [EC:2.7.11.1];K04733//interleukin-1 receptor-associated kinase 4 [EC:2.7.11.1];K04733//interleukin-1 receptor-associated kinase 4 [EC:2.7.11.1];K04733//interleukin-1 receptor-associated kinase 4 [EC:2.7.11.1]	XM_003518722.3 PREDICTED: Glycine max lysM domain receptor-like kinase 4 (LOC100802872), mRNA	PREDICTED: serine/threonine receptor-like kinase NFP [Lupinus angustifolius] >OIW07712.1 hypothetical protein TanjilG_19655 [Lupinus angustifolius]	Protein kinase domain	[T] KOG1187 Serine/threonine protein kinase	Serine/threonine receptor-like kinase NFP OS=Medicago truncatula GN=NFP PE=1 SV=1	GO:0005524//ATP binding;GO:0004672//protein kinase activity;GO:0016021//integral component of membrane
CL8771.Contig3_All	1006	60.95	58.89	53.88	16.81	16.89	17.04	1.75875		XM_004487114.2 PREDICTED: Cicer arietinum uncharacterized LOC101504632 (LOC101504632), mRNA	PREDICTED: uncharacterized protein LOC101504632 [Cicer arietinum]				GO:0016021//integral component of membrane
Unigene31979_All	990	256.11	240.52	261.88	78.54	71.9	71.41	1.75674		XM_006576295.2 PREDICTED: Glycine max uncharacterized LOC102669378 (LOC102669378), mRNA	BON1-associated-like protein [Medicago truncatula] >AFK36493.1 unknown [Medicago truncatula] >KEH18943.1 BON1-associated-like protein [Medicago truncatula]	C2 domain		BON1-associated protein 2 OS=Arabidopsis thaliana GN=BAP2 PE=1 SV=1
CL14447.Contig10_All	1562	62.22	45.95	55.05	14.91	17.64	15.41	1.75529	K09286//EREBP-like factor;K09286//EREBP-like factor;K09286//EREBP-like factor;K09286//EREBP-like factor	XM_007135318.1 Phaseolus vulgaris hypothetical protein (PHAVU_010G124700g) mRNA, complete cds	PREDICTED: ethylene-responsive transcription factor RAP2-12 [Cicer arietinum]	AP2 domain	[K] LSE0301 A AP2 domain transcription factor	Ethylene-responsive transcription factor ERF071 OS=Arabidopsis thaliana GN=ERF071 PE=2 SV=1	GO:0003677//DNA binding;GO:0005634//nucleus;GO:0006351//transcription, DNA-templated;GO:0003700//DNA binding transcription factor activity
CL3992.Contig1_All	825	38.93	42.16	35.87	11	11.54	11.68	1.75254	K08504//blocked early in transport 1+ko04130//SNARE interactions in vesicular transport;K08504//blocked early in transport 1+ko04130//SNARE interactions in vesicular transport;K08504//blocked early in transport 1+ko04130//SNARE interactions in vesicular transport;K08504//blocked early in transport 1+ko04130//SNARE interactions in vesicular transport;K08504//blocked early in transport 1+ko04130//S…	BT095287.1 Soybean clone JCVI-FLGm-7G21 unknown mRNA	bet1-like SNARE 1-1 isoform X2 [Arachis ipaensis] >XP_016204732.1 bet1-like SNARE 1-1 isoform X2 [Arachis ipaensis]	Autophagy protein Apg17	[U] KOG3385 V-SNARE	Bet1-like SNARE 1-1 OS=Arabidopsis thaliana GN=BET11 PE=1 SV=1	GO:0016021//integral component of membrane
CL4803.Contig6_All	1121	46.77	45.24	48.72	13.94	14.85	12.6	1.74983		XM_019590686.1 PREDICTED: Lupinus angustifolius protein PLANT CADMIUM RESISTANCE 2-like (LOC109349746), transcript variant X3, mRNA	plant cadmium resistance protein [Medicago truncatula] >AET05387.1 plant cadmium resistance protein [Medicago truncatula]	PLAC8 family	[S] TWOG0185 Uncharacterized conserved protein	Cell number regulator 2 OS=Zea mays GN=CNR2 PE=2 SV=1	GO:0016021//integral component of membrane
Unigene42219_All	5404	38.58	38.73	36.64	11.06	11.83	11.03	1.7446	K05666//ATP-binding cassette, subfamily C (CFTR/MRP), member 2+ko02010//ABC transporters;K05666//ATP-binding cassette, subfamily C (CFTR/MRP), member 2+ko02010//ABC transporters;K05666//ATP-binding cassette, subfamily C (CFTR/MRP), member 2+ko02010//ABC transporters;K05666//ATP-binding cassette, subfamily C (CFTR/MRP), member 2+ko02010//ABC transporters;K05666//ATP-binding cassette, subfamily C (…	XM_012712860.1 PREDICTED: Cicer arietinum ABC transporter C family member 2-like (LOC101506225), transcript variant X1, mRNA	PREDICTED: ABC transporter C family member 2-like [Cicer arietinum] >XP_012568316.1 PREDICTED: ABC transporter C family member 2-like [Cicer arietinum] >XP_012568318.1 PREDICTED: ABC transporter C family member 2-like [Cicer arietinum] >XP_012568323.1 PREDICTED: ABC transporter C family member 2-like [Cicer arietinum] >XP_012568324.1 PREDICTED: ABC transporter C family member 2-like [Cicer arieti…	ABC transporter transmembrane region	[Q] KOG0054 Multidrug resistance-associated protein/mitoxantrone resistance protein, ABC superfamily	ABC transporter C family member 2 OS=Arabidopsis thaliana GN=ABCC2 PE=1 SV=2	GO:0005774//vacuolar membrane;GO:0055085//transmembrane transport;GO:0005524//ATP binding;GO:0042626//ATPase activity, coupled to transmembrane movement of substances;GO:0016021//integral component of membrane;GO:0000325//plant-type vacuole
CL8339.Contig5_All	4464	33.78	32.93	32.87	10.2	9.81	9.64	1.74354	K03549//KUP system potassium uptake protein	XM_004496221.2 PREDICTED: Cicer arietinum endoplasmic reticulum metallopeptidase 1 (LOC101515426), transcript variant X1, mRNA	PREDICTED: endoplasmic reticulum metallopeptidase 1 isoform X1 [Cicer arietinum]	Peptidase family M28	[OR] KOG2194 Aminopeptidases of the M20 family		GO:0016021//integral component of membrane
CL5439.Contig3_All	1175	45.08	44.77	43.51	14.08	13.22	12.24	1.73927	K18626//trichohyalin;K13172//serine/arginine repetitive matrix protein 2;K12811//ATP-dependent RNA helicase DDX46/PRP5 [EC:3.6.4.13]+ko03040//Spliceosome;K12811//ATP-dependent RNA helicase DDX46/PRP5 [EC:3.6.4.13]+ko03040//Spliceosome	BT147848.1 Lotus japonicus clone JCVI-FLLj-7M9 unknown mRNA	uncharacterized protein LOC100306639 [Glycine max] >KHN24653.1 Multiple myeloma tumor-associated protein 2 like [Glycine soja] >KRH74921.1 hypothetical protein GLYMA_01G052400 [Glycine max]	Kinase phosphorylation protein	[O] KOG0978 E3 ubiquitin ligase involved in syntaxin degradation	Peptidyl-prolyl cis-trans isomerase CYP59 OS=Arabidopsis thaliana GN=CYP59 PE=1 SV=1
CL7.Contig3_All	3903	64.27	62.7	62.99	18.8	19.42	18.6	1.73634	K20924//cellulose synthase-like protein [EC:2.4.1.-];K20924//cellulose synthase-like protein [EC:2.4.1.-];K20924//cellulose synthase-like protein [EC:2.4.1.-];K20924//cellulose synthase-like protein [EC:2.4.1.-];K20924//cellulose synthase-like protein [EC:2.4.1.-]	XM_003517500.3 PREDICTED: Glycine max cellulose synthase-like protein D2 (LOC100792604), mRNA	PREDICTED: cellulose synthase-like protein D2 [Glycine max] >KRH27718.1 hypothetical protein GLYMA_11G010400 [Glycine max]	Cellulose synthase	[MG] LSE0129 A Cellulose synthase catalytic subunit	Cellulose synthase-like protein D2 OS=Arabidopsis thaliana GN=CSLD2 PE=3 SV=1	GO:0016760//cellulose synthase (UDP-forming) activity;GO:0005794//Golgi apparatus;GO:0030244//cellulose biosynthetic process;GO:0016021//integral component of membrane;GO:0071669//plant-type cell wall organization or biogenesis;GO:0071555//cell wall organization;GO:0051753//mannan synthase activity
CL9078.Contig2_All	789	61.06	58.5	65.4	18.51	18.37	17.89	1.73433	K04733//interleukin-1 receptor-associated kinase 4 [EC:2.7.11.1];K00430//peroxidase [EC:1.11.1.7]+ko01100//Metabolic pathways+ko01110//Biosynthesis of secondary metabolites+ko00940//Phenylpropanoid biosynthesis;K00430//peroxidase [EC:1.11.1.7]+ko01100//Metabolic pathways+ko01110//Biosynthesis of secondary metabolites+ko00940//Phenylpropanoid biosynthesis	XM_003546608.3 PREDICTED: Glycine max uncharacterized LOC100800510 (LOC100800510), mRNA	uncharacterized protein LOC107612414 [Arachis ipaensis]	EF-hand domain pair	[WV] KOG1216 von Willebrand factor and related coagulation proteins		GO:0005509//calcium ion binding
CL12786.Contig2_All	1042	44.06	42.41	37.89	12.33	11.68	13.06	1.72972	K00059//3-oxoacyl-[acyl-carrier protein] reductase [EC:1.1.1.100]+ko01100//Metabolic pathways+ko00061//Fatty acid biosynthesis+ko01212//Fatty acid metabolism+ko00780//Biotin metabolism;K09841//xanthoxin dehydrogenase [EC:1.1.1.288]+ko00906//Carotenoid biosynthesis+ko01100//Metabolic pathways+ko01110//Biosynthesis of secondary metabolites;K09841//xanthoxin dehydrogenase [EC:1.1.1.288]+ko00906//Car…	XM_004498447.1 PREDICTED: Cicer arietinum carbonyl reductase [NADPH] 2 (LOC101515560), mRNA	enoyl-(acyl carrier) reductase [Medicago truncatula] >AES58742.1 enoyl-(acyl carrier) reductase [Medicago truncatula]	Enoyl-(Acyl carrier protein) reductase	[R] KOG0725 Reductases with broad range of substrate specificities	Secoisolariciresinol dehydrogenase (Fragment) OS=Podophyllum peltatum PE=1 SV=1
Unigene31997_All	1018	54.19	57.25	54.36	16.01	17.36	16.11	1.72769		XM_020370780.1 PREDICTED: Cajanus cajan uncharacterized LOC109807998 (LOC109807998), mRNA	uncharacterized protein LOC109807998 [Cajanus cajan]
CL4917.Contig6_All	1841	107.45	110.05	112.88	34.72	33.43	31.06	1.72627	K21444//poly(rC)-binding protein 3/4;K21444//poly(rC)-binding protein 3/4;K21444//poly(rC)-binding protein 3/4;K21444//poly(rC)-binding protein 3/4;K21444//poly(rC)-binding protein 3/4	XM_003521699.3 PREDICTED: Glycine max flowering locus K homology domain (LOC100793728), mRNA	flowering locus K homology domain isoform X1 [Cajanus cajan] >KYP71784.1 KH domain-containing protein At4g18375 family [Cajanus cajan]	KH domain	[AR] KOG2190 PolyC-binding proteins alphaCP-1 and related KH domain proteins	Flowering locus K homology domain OS=Arabidopsis thaliana GN=FLK PE=1 SV=1	GO:0003723//RNA binding
CL991.Contig1_All	1649	63.97	58.01	62.22	18.5	17.96	18.87	1.72486	K08486//syntaxin 1B/2/3+ko04130//SNARE interactions in vesicular transport;K08486//syntaxin 1B/2/3+ko04130//SNARE interactions in vesicular transport;K08486//syntaxin 1B/2/3+ko04130//SNARE interactions in vesicular transport;K08486//syntaxin 1B/2/3+ko04130//SNARE interactions in vesicular transport;K08486//syntaxin 1B/2/3+ko04130//SNARE interactions in vesicular transport	XM_003553573.3 PREDICTED: Glycine max syntaxin-121-like (LOC100790221), mRNA	PREDICTED: syntaxin-121-like [Glycine max] >KRH72168.1 hypothetical protein GLYMA_02G195300 [Glycine max]	Syntaxin	[U] KOG0810 SNARE protein Syntaxin 1 and related proteins	Syntaxin-121 OS=Arabidopsis thaliana GN=SYP121 PE=1 SV=1	GO:0000149//SNARE binding;GO:0005484//SNAP receptor activity;GO:0005622//intracellular;GO:0016192//vesicle-mediated transport;GO:0012505//endomembrane system;GO:0006886//intracellular protein transport;GO:0006906//vesicle fusion;GO:0048278//vesicle docking;GO:0016021//integral component of membrane;GO:0031201//SNARE complex;GO:0005886//plasma membrane;GO:0006887//exocytosis
Unigene24724_All	1730	101.91	102.61	101.4	30.38	30.19	31.56	1.72156	K04733//interleukin-1 receptor-associated kinase 4 [EC:2.7.11.1];K08332//vacuolar protein 8	XM_007141873.1 Phaseolus vulgaris hypothetical protein (PHAVU_008G238500g) mRNA, complete cds	U-box domain-containing protein 21-like [Cajanus cajan] >KYP40026.1 U-box domain-containing protein 21 [Cajanus cajan]	U-box domain	[R] LSE0497 A U-box protein	U-box domain-containing protein 20 OS=Arabidopsis thaliana GN=PUB20 PE=2 SV=1	GO:0004842//ubiquitin-protein transferase activity
CL14416.Contig2_All	1109	53.89	47.4	50.95	16.83	14.6	14.32	1.71938	K11252//histone H2B;K11252//histone H2B;K11252//histone H2B;K11252//histone H2B;K11252//histone H2B	XM_020359182.1 PREDICTED: Cajanus cajan probable histone H2B.1 (LOC109798785), mRNA	PREDICTED: probable histone H2B.1 [Lupinus angustifolius] >OIW08612.1 hypothetical protein TanjilG_03288 [Lupinus angustifolius]	Core histone H2A/H2B/H3/H4	[B] KOG1744 Histone H2B	Probable histone H2B.1 OS=Medicago truncatula PE=3 SV=3	GO:0003677//DNA binding;GO:0005634//nucleus;GO:0046982//protein heterodimerization activity;GO:0000786//nucleosome
CL10714.Contig3_All	2106	44.85	44.93	46.11	15.06	13.3	12.8	1.71496	K19600//tubby-related protein 1;K19600//tubby-related protein 1;K19600//tubby-related protein 1;K19600//tubby-related protein 1	NM_001255104.2 Glycine max tubby-like F-box protein 3-like (LOC100809257), mRNA	Tubby-like F-box protein 3 [Glycine soja]	Tub family	[R] KOG2502 Tub family proteins	Tubby-like F-box protein 3 OS=Arabidopsis thaliana GN=TULP3 PE=1 SV=1	GO:0035091//phosphatidylinositol binding
CL3915.Contig7_All	1446	55.26	57.21	50.99	17.36	15.39	16.66	1.71437		XM_004488412.2 PREDICTED: Cicer arietinum uncharacterized LOC101501423 (LOC101501423), mRNA	PREDICTED: uncharacterized protein LOC100809927 [Glycine max] >KRH12857.1 hypothetical protein GLYMA_15G199800 [Glycine max]	Wnt and FGF inhibitory regulator			GO:0016021//integral component of membrane
Unigene28234_All	1887	66.85	62.86	65.65	20.33	19	19.89	1.71276	K04733//interleukin-1 receptor-associated kinase 4 [EC:2.7.11.1];K08332//vacuolar protein 8	XM_004502855.2 PREDICTED: Cicer arietinum U-box domain-containing protein 27-like (LOC101506434), mRNA	PREDICTED: U-box domain-containing protein 27-like [Cicer arietinum]	U-box domain	[R] LSE0497 A U-box protein	U-box domain-containing protein 28 OS=Arabidopsis thaliana GN=PUB28 PE=1 SV=1	GO:0004842//ubiquitin-protein transferase activity
CL11473.Contig2_All	1255	38.11	37.01	40.72	11.5	11.8	11.9	1.70516		XM_014774675.1 PREDICTED: Glycine max uncharacterized LOC102659402 (LOC102659402), mRNA	PREDICTED: uncharacterized protein LOC102659402 [Glycine max] >KRH62925.1 hypothetical protein GLYMA_04G142400 [Glycine max]	Protein of unknown function (DUF793)		Protein BPS1, chloroplastic OS=Arabidopsis thaliana GN=BPS1 PE=2 SV=1
CL14632.Contig2_All	876	47.07	44.23	43.17	15.14	13.05	12.51	1.70507	K13422//transcription factor MYC2+ko04016//MAPK signaling pathway - plant+ko04075//Plant hormone signal transduction	XM_004497781.2 PREDICTED: Cicer arietinum transcription factor bHLH104-like (LOC101495548), mRNA	BHLH domain class transcription factor [Medicago truncatula] >AES60307.1 BHLH domain class transcription factor [Medicago truncatula] >AET08955.1 basic helix-loop-helix transcription factor [Medicago truncatula]	Helix-loop-helix DNA-binding domain	[K] LSE0597 A bHLH transcription factor	Transcription factor bHLH104 OS=Arabidopsis thaliana GN=BHLH104 PE=1 SV=1	GO:0046983//protein dimerization activity
Unigene19117_All	1799	57.67	58.57	54.46	17.1	17.35	17.61	1.70389	K13496//UDP-glucosyl transferase 73C [EC:2.4.1.-];K13496//UDP-glucosyl transferase 73C [EC:2.4.1.-];K22771//flavonol-3-O-L-rhamnoside-7-O-glucosyltransferase [EC:2.4.1.-]+ko00944//Flavone and flavonol biosynthesis;K13496//UDP-glucosyl transferase 73C [EC:2.4.1.-];K13496//UDP-glucosyl transferase 73C [EC:2.4.1.-]	AP009632.1 Lotus japonicus genomic DNA, chromosome 3, clone: LjB09K03, BM1720, complete sequence	UDP-glycosyltransferase 21 [Pueraria montana var. lobata]	UDP-glucoronosyl and UDP-glucosyl transferase	[GC] KOG1192 UDP-glucuronosyl and UDP-glucosyl transferase	UDP-glycosyltransferase 92A1 OS=Arabidopsis thaliana GN=UGT92A1 PE=2 SV=1	GO:0080043//quercetin 3-O-glucosyltransferase activity;GO:0043231//intracellular membrane-bounded organelle;GO:0008152//metabolic process;GO:0080044//quercetin 7-O-glucosyltransferase activity;GO:0016758//transferase activity, transferring hexosyl groups;GO:0016021//integral component of membrane
CL9001.Contig3_All	2247	43.76	40.41	37.87	11.02	12.21	14.05	1.70273	K13459//disease resistance protein RPS2+ko04626//Plant-pathogen interaction;K16225//probable WRKY transcription factor 52+ko04626//Plant-pathogen interaction;K16225//probable WRKY transcription factor 52+ko04626//Plant-pathogen interaction;K13426//WRKY transcription factor 29+ko04016//MAPK signaling pathway - plant+ko04626//Plant-pathogen interaction;K13426//WRKY transcription factor 29+ko04016//…	XM_007137506.1 Phaseolus vulgaris hypothetical protein (PHAVU_009G137500g) mRNA, complete cds	Putative WRKY transcription factor 30 [Glycine soja]	WRKY DNA -binding domain	[KT] LSE0036 A WRKY superfamily transcription factors	Probable WRKY transcription factor 41 OS=Arabidopsis thaliana GN=WRKY41 PE=2 SV=2	GO:0005634//nucleus;GO:0043565//sequence-specific DNA binding;GO:0006351//transcription, DNA-templated;GO:0003700//DNA binding transcription factor activity
CL5604.Contig2_All	889	69.84	72.59	70.97	19.87	22	23.06	1.69733	K05275//pyridoxine 4-dehydrogenase [EC:1.1.1.65]+ko00750//Vitamin B6 metabolism+ko01100//Metabolic pathways;K05275//pyridoxine 4-dehydrogenase [EC:1.1.1.65]+ko00750//Vitamin B6 metabolism+ko01100//Metabolic pathways;K05275//pyridoxine 4-dehydrogenase [EC:1.1.1.65]+ko00750//Vitamin B6 metabolism+ko01100//Metabolic pathways;K05275//pyridoxine 4-dehydrogenase [EC:1.1.1.65]+ko00750//Vitamin B6 metabo…	XM_014779251.1 PREDICTED: Glycine max probable aldo-keto reductase 2 (LOC100807798), transcript variant X2, mRNA	hypothetical protein TSUD_171230 [Trifolium subterraneum]	Aldo/keto reductase family	[C] KOG1575 Voltage-gated shaker-like K+ channel, subunit beta/KCNAB	Probable aldo-keto reductase 2 OS=Oryza sativa subsp. indica GN=OsI_15387 PE=3 SV=1
CL10166.Contig2_All	1047	130.35	137.08	137.01	38.93	44.11	40.54	1.6941		XM_004503939.2 PREDICTED: Cicer arietinum uncharacterized LOC101509322 (LOC101509322), mRNA	PREDICTED: uncharacterized protein LOC101509322 [Cicer arietinum]
Unigene45930_All	2008	61.84	64.15	60.71	18.7	18.77	19.92	1.69347	K01648//ATP citrate (pro-S)-lyase [EC:2.3.3.8]+ko00020//Citrate cycle (TCA cycle)+ko01100//Metabolic pathways+ko01110//Biosynthesis of secondary metabolites;K01648//ATP citrate (pro-S)-lyase [EC:2.3.3.8]+ko00020//Citrate cycle (TCA cycle)+ko01100//Metabolic pathways+ko01110//Biosynthesis of secondary metabolites;K01648//ATP citrate (pro-S)-lyase [EC:2.3.3.8]+ko00020//Citrate cycle (TCA cycle)+ko0…	XM_003521601.3 PREDICTED: Glycine max ATP-citrate synthase alpha chain protein 2 (LOC100787551), transcript variant X2, mRNA	LOW QUALITY PROTEIN: ATP-citrate synthase alpha chain protein 2 [Cajanus cajan]	ATP citrate lyase citrate-binding	[C] KOG1254 ATP-citrate lyase	ATP-citrate synthase alpha chain protein 2 OS=Oryza sativa subsp. japonica GN=ACLA-2 PE=2 SV=2	GO:0005524//ATP binding;GO:0003824//catalytic activity
Unigene32056_All	1637	90.03	90.42	87.92	29.44	25.69	27.5	1.68921	K15613//homeobox protein Meis1;K15613//homeobox protein Meis1;K16670//homeobox protein Meis2;K16670//homeobox protein Meis2;K16670//homeobox protein Meis2	XM_003542577.3 PREDICTED: Glycine max homeobox protein knotted-1-like LET12 (LOC100803673), transcript variant X2, mRNA	PREDICTED: homeobox protein knotted-1-like LET12 isoform X2 [Vigna radiata var. radiata]	Homeobox KN domain	[K] KOG0773 Transcription factor MEIS1 and related HOX domain proteins	Homeobox protein knotted-1-like 3 OS=Arabidopsis thaliana GN=KNAT3 PE=1 SV=1	GO:0003677//DNA binding;GO:0005634//nucleus;GO:0006355//regulation of transcription, DNA-templated
CL15316.Contig8_All	2549	59.34	61.6	57.96	20	16.95	18.37	1.68674	K04733//interleukin-1 receptor-associated kinase 4 [EC:2.7.11.1]	XM_007158232.1 Phaseolus vulgaris hypothetical protein (PHAVU_002G140600g) mRNA, complete cds	PREDICTED: uncharacterized protein LOC108319199 [Vigna angularis] >XP_017405736.1 PREDICTED: uncharacterized protein LOC108319199 [Vigna angularis] >KOM25651.1 hypothetical protein LR48_Vigan148s001500 [Vigna angularis] >BAT99634.1 hypothetical protein VIGAN_10112100 [Vigna angularis var. angularis]	PLATZ transcription factor	[R] LSE0429 A B-Box Zn-finger protein
CL2563.Contig3_All	1172	128.09	125.38	135.45	37.74	40.87	41.02	1.6864	K14484//auxin-responsive protein IAA+ko04075//Plant hormone signal transduction;K14484//auxin-responsive protein IAA+ko04075//Plant hormone signal transduction;K14484//auxin-responsive protein IAA+ko04075//Plant hormone signal transduction;K14484//auxin-responsive protein IAA+ko04075//Plant hormone signal transduction;K14484//auxin-responsive protein IAA+ko04075//Plant hormone signal transduction	NM_001252824.2 Glycine max auxin-responsive protein IAA16-like (LOC100781847), mRNA	PREDICTED: auxin-responsive protein IAA16 [Cicer arietinum]	AUX/IAA family	[TR] LSE0302 A Auxin-inducible protein	Auxin-responsive protein IAA16 OS=Arabidopsis thaliana GN=IAA16 PE=1 SV=1	GO:0005634//nucleus;GO:0006355//regulation of transcription, DNA-templated;GO:0009734//auxin-activated signaling pathway;GO:0006351//transcription, DNA-templated
CL374.Contig9_All	2361	75.64	77.82	74.32	22.29	24.07	24.26	1.68218	K20102//YTH domain-containing family protein;K20102//YTH domain-containing family protein;K20102//YTH domain-containing family protein;K20102//YTH domain-containing family protein;K20102//YTH domain-containing family protein	XM_020363843.1 PREDICTED: Cajanus cajan YTH domain-containing family protein 2-like (LOC109802461), transcript variant X1, mRNA	PREDICTED: uncharacterized protein LOC101504344 isoform X1 [Cicer arietinum]	YT521-B-like domain	[R] KOG1901 Uncharacterized high-glucose-regulated protein	30-kDa cleavage and polyadenylation specificity factor 30 OS=Arabidopsis thaliana GN=CPSF30 PE=1 SV=1	GO:0003723//RNA binding
CL554.Contig4_All	1905	86.37	90.95	83.03	28.52	26.2	25.99	1.68086	K08176//MFS transporter, PHS family, inorganic phosphate transporter;K08176//MFS transporter, PHS family, inorganic phosphate transporter;K08176//MFS transporter, PHS family, inorganic phosphate transporter;K08176//MFS transporter, PHS family, inorganic phosphate transporter;K08176//MFS transporter, PHS family, inorganic phosphate transporter	AJ286744.1 Sesbania rostrata mRNA for phosphate transporter (pt2 gene)	phosphate transporter [Sesbania rostrata]	Sugar (and other) transporter	[P] KOG0252 Inorganic phosphate transporter	Probable inorganic phosphate transporter 1-7 OS=Arabidopsis thaliana GN=PHT1-7 PE=2 SV=2	GO:0006817//phosphate ion transport;GO:0005315//inorganic phosphate transmembrane transporter activity;GO:0016021//integral component of membrane
Unigene38818_All	1839	72.47	68.5	68.55	24.44	20.68	19.84	1.68005	K01180//endo-1,3(4)-beta-glucanase [EC:3.2.1.6];K04733//interleukin-1 receptor-associated kinase 4 [EC:2.7.11.1];K03006//DNA-directed RNA polymerase II subunit RPB1 [EC:2.7.7.6]+ko03020//RNA polymerase;K03006//DNA-directed RNA polymerase II subunit RPB1 [EC:2.7.7.6]+ko03020//RNA polymerase	XM_020363368.1 PREDICTED: Cajanus cajan fasciclin-like arabinogalactan protein 10 (LOC109802140), mRNA	PREDICTED: fasciclin-like arabinogalactan protein 10 [Vigna radiata var. radiata]	Fasciclin domain	[RW] LSE0094 A Arabinogalactan proteins (AGPs)	Fasciclin-like arabinogalactan protein 8 OS=Arabidopsis thaliana GN=FLA8 PE=1 SV=1
Unigene28396_All	988	99.07	104.35	99.54	30.97	30.65	31.87	1.67929	K02634//apocytochrome f+ko01100//Metabolic pathways+ko00195//Photosynthesis;K03686//molecular chaperone DnaJ;K03686//molecular chaperone DnaJ;K03686//molecular chaperone DnaJ;K03686//molecular chaperone DnaJ	BT147903.1 Lotus japonicus clone JCVI-FLLj-16A11 unknown mRNA	PREDICTED: chaperone protein dnaJ 20, chloroplastic-like [Cicer arietinum]	DnaJ domain	[O] KOG0714 Molecular chaperone (DnaJ superfamily)	Chaperone protein dnaJ 39 OS=Arabidopsis thaliana GN=ATJ39 PE=2 SV=2
CL2902.Contig11_All	2113	75.16	74.29	78.12	25.86	21.29	23.54	1.67851	K01739//cystathionine gamma-synthase [EC:2.5.1.48]+ko00920//Sulfur metabolism+ko01230//Biosynthesis of amino acids+ko00450//Selenocompound metabolism+ko01100//Metabolic pathways+ko01110//Biosynthesis of secondary metabolites+ko00270//Cysteine and methionine metabolism;K01739//cystathionine gamma-synthase [EC:2.5.1.48]+ko00920//Sulfur metabolism+ko01230//Biosynthesis of amino acids+ko00450//Seleno…	AK244280.1 Glycine max cDNA, clone: GMFL01-02-J08	hypothetical protein TSUD_170130 [Trifolium subterraneum]	Cys/Met metabolism PLP-dependent enzyme	[E] KOG0053 Cystathionine beta-lyases/cystathionine gamma-synthases	Cystathionine gamma-synthase 1, chloroplastic OS=Arabidopsis thaliana GN=CGS1 PE=1 SV=3	GO:0003824//catalytic activity;GO:0030170//pyridoxal phosphate binding;GO:0003962//cystathionine gamma-synthase activity
CL9299.Contig2_All	1243	43.43	40.85	40.16	11.98	12.11	14.45	1.67752	K11593//eukaryotic translation initiation factor 2C;K11593//eukaryotic translation initiation factor 2C;K11593//eukaryotic translation initiation factor 2C;K11593//eukaryotic translation initiation factor 2C	XM_017584420.1 PREDICTED: Vigna angularis protein argonaute 1 (LOC108345712), transcript variant X2, mRNA	hypothetical protein LR48_Vigan10g045800 [Vigna angularis]	Piwi domain	[J] KOG1041 Translation initiation factor 2C (eIF-2C) and related proteins	Protein argonaute 1 OS=Arabidopsis thaliana GN=AGO1 PE=1 SV=1	GO:0031047//gene silencing by RNA;GO:0003676//nucleic acid binding
Unigene5458_All	1465	135.55	114.65	126.19	37.86	37.37	41.6	1.6761	K20359//PRA1 family protein 1;K20359//PRA1 family protein 1;K20359//PRA1 family protein 1;K20359//PRA1 family protein 1;K20359//PRA1 family protein 1	XM_004506757.2 PREDICTED: Cicer arietinum PRA1 family protein B4 (LOC101503106), mRNA	PREDICTED: PRA1 family protein B4 [Cicer arietinum]	PRA1 family protein	[U] KOG3142 Prenylated rab acceptor 1	PRA1 family protein B4 OS=Arabidopsis thaliana GN=PRA1B4 PE=1 SV=1	GO:0006810//transport;GO:0016021//integral component of membrane
Unigene55723_All	1891	40.37	34.61	37.94	11.64	11.03	12.5	1.67375	K00020//3-hydroxyisobutyrate dehydrogenase [EC:1.1.1.31]+ko00280//Valine, leucine and isoleucine degradation+ko01100//Metabolic pathways;K14299//nucleoporin SEH1+ko03013//RNA transport;K04730//interleukin-1 receptor-associated kinase 1 [EC:2.7.11.1]	XM_017582455.1 PREDICTED: Vigna angularis protein EXORDIUM-like 2 (LOC108343990), mRNA	PREDICTED: protein EXORDIUM-like 2 [Cicer arietinum]	Phosphate-induced protein 1 conserved region		Protein EXORDIUM-like 2 OS=Arabidopsis thaliana GN=EXL2 PE=2 SV=1
CL505.Contig9_All	1373	41.23	40.72	42.19	13.21	12.21	13.24	1.67121	K09753//cinnamoyl-CoA reductase [EC:1.2.1.44]+ko01100//Metabolic pathways+ko01110//Biosynthesis of secondary metabolites+ko00940//Phenylpropanoid biosynthesis;K09753//cinnamoyl-CoA reductase [EC:1.2.1.44]+ko01100//Metabolic pathways+ko01110//Biosynthesis of secondary metabolites+ko00940//Phenylpropanoid biosynthesis;K09753//cinnamoyl-CoA reductase [EC:1.2.1.44]+ko01100//Metabolic pathways+ko01110…	AK339614.1 Lotus japonicus cDNA, clone: LjFL3-037-BA06, HTC	PREDICTED: cinnamoyl-CoA reductase 1-like [Cicer arietinum]	NAD dependent epimerase/dehydratase family	[V] KOG1502 Flavonol reductase/cinnamoyl-CoA reductase	Cinnamoyl-CoA reductase 1 OS=Arabidopsis thaliana GN=CCR1 PE=1 SV=1	GO:0003824//catalytic activity;GO:0050662//coenzyme binding
CL5190.Contig1_All	1309	159.15	175.58	161.64	52.66	49.61	52.65	1.66738	K12623//U6 snRNA-associated Sm-like protein LSm4+ko03040//Spliceosome+ko03018//RNA degradation;K12623//U6 snRNA-associated Sm-like protein LSm4+ko03040//Spliceosome+ko03018//RNA degradation;K12623//U6 snRNA-associated Sm-like protein LSm4+ko03040//Spliceosome+ko03018//RNA degradation	XM_004494313.2 PREDICTED: Cicer arietinum probable U6 snRNA-associated Sm-like protein LSm4 (LOC101511529), mRNA	hypothetical protein CICLE_v10002769mg [Citrus clementina] >XP_006432791.1 hypothetical protein CICLE_v10002769mg [Citrus clementina] >XP_006471593.1 PREDICTED: probable U6 snRNA-associated Sm-like protein LSm4 [Citrus sinensis] >ESR46030.1 hypothetical protein CICLE_v10002769mg [Citrus clementina] >ESR46031.1 hypothetical protein CICLE_v10002769mg [Citrus clementina] >KDO53165.1 hypothetical pro…	LSM domain	[A] KOG3293 Small nuclear ribonucleoprotein (snRNP)	Probable U6 snRNA-associated Sm-like protein LSm4 OS=Nicotiana tabacum PE=2 SV=1	GO:0000398//mRNA splicing, via spliceosome;GO:0030529//intracellular ribonucleoprotein complex;GO:0000956//nuclear-transcribed mRNA catabolic process
CL5788.Contig17_All	2187	36.88	33.54	38.01	11.1	11.69	11.25	1.66308	K04733//interleukin-1 receptor-associated kinase 4 [EC:2.7.11.1];K04733//interleukin-1 receptor-associated kinase 4 [EC:2.7.11.1];K04733//interleukin-1 receptor-associated kinase 4 [EC:2.7.11.1];K04733//interleukin-1 receptor-associated kinase 4 [EC:2.7.11.1];K04733//interleukin-1 receptor-associated kinase 4 [EC:2.7.11.1]	NM_001248157.1 Glycine max protein kinase (LOC100305417), mRNA >FJ014783.1 Glycine max clone cw100 protein kinase mRNA, complete cds	protein kinase [Glycine max] >ACM89536.1 protein kinase [Glycine max] >KHN46866.1 Putative serine/threonine-protein kinase Cx32, chloroplastic [Glycine soja] >KRH14014.1 hypothetical protein GLYMA_14G001300 [Glycine max] >KRH14015.1 hypothetical protein GLYMA_14G001300 [Glycine max]	Protein kinase domain	[T] KOG1187 Serine/threonine protein kinase	Probable serine/threonine-protein kinase PIX13 OS=Arabidopsis thaliana GN=PIX13 PE=1 SV=2	GO:0004674//protein serine/threonine kinase activity;GO:0005524//ATP binding;GO:0006468//protein phosphorylation;GO:0007166//cell surface receptor signaling pathway;GO:0004675//transmembrane receptor protein serine/threonine kinase activity;GO:0005886//plasma membrane
CL14415.Contig17_All	1654	36.09	36.84	33.57	11.42	11.21	10.83	1.6607	K13464//jasmonate ZIM domain-containing protein+ko04075//Plant hormone signal transduction;K13464//jasmonate ZIM domain-containing protein+ko04075//Plant hormone signal transduction;K13464//jasmonate ZIM domain-containing protein+ko04075//Plant hormone signal transduction;K13464//jasmonate ZIM domain-containing protein+ko04075//Plant hormone signal transduction;K13464//jasmonate ZIM domain-contai…	XM_013611089.1 Medicago truncatula jasmonate zim-domain protein mRNA	PREDICTED: protein TIFY 6B-like isoform X2 [Vigna radiata var. radiata]	tify domain	[S] LSE0151 A Uncharacterized protein	Protein TIFY 6A OS=Arabidopsis thaliana GN=TIFY6A PE=1 SV=1
CL228.Contig6_All	2185	60.18	58.21	57.84	17.78	19.96	17.8	1.65771		XM_017578637.1 PREDICTED: Vigna angularis cytochrome b561 and DOMON domain-containing protein At5g47530-like (LOC108341031), transcript variant X2, mRNA	PREDICTED: cytochrome b561 and DOMON domain-containing protein At4g17280-like [Cicer arietinum]	Protein of unknown function (DUF568)	[T] KOG4293 Predicted membrane protein, contains DoH and Cytochrome b-561/ferric reductase transmembrane domains	Cytochrome b561 and DOMON domain-containing protein At3g25290 OS=Arabidopsis thaliana GN=At3g25290 PE=2 SV=1	GO:0016021//integral component of membrane;GO:0055114//oxidation-reduction process
CL4655.Contig2_All	1114	34.1	29.07	34.15	11.2	10.23	9.1	1.65696	K08332//vacuolar protein 8;K04733//interleukin-1 receptor-associated kinase 4 [EC:2.7.11.1]	XM_018952712.1 PREDICTED: Juglans regia U-box domain-containing protein 16 (LOC108981516), mRNA	PREDICTED: U-box domain-containing protein 16 [Cicer arietinum]	U-box domain	[S] KOG0167 FOG: Armadillo/beta-catenin-like repeats	U-box domain-containing protein 16 OS=Arabidopsis thaliana GN=PUB16 PE=2 SV=1	GO:0004842//ubiquitin-protein transferase activity
CL8743.Contig1_All	1645	135.67	135.05	135.06	41.71	42.83	43.39	1.65491	K21553//isoliquiritigenin 2'-O-methyltransferase [EC:2.1.1.154];K21553//isoliquiritigenin 2'-O-methyltransferase [EC:2.1.1.154];K21553//isoliquiritigenin 2'-O-methyltransferase [EC:2.1.1.154];K21553//isoliquiritigenin 2'-O-methyltransferase [EC:2.1.1.154];K21553//isoliquiritigenin 2'-O-methyltransferase [EC:2.1.1.154]	D88742.1 Glycyrrhiza echinata mRNA for O-methyltransferase, complete cds	O-methyltransferase [Glycyrrhiza echinata]	O-methyltransferase	[R] KOG3178 Hydroxyindole-O-methyltransferase and related SAM-dependent methyltransferases	Isoliquiritigenin 2'-O-methyltransferase OS=Medicago sativa PE=1 SV=1	GO:0008757//S-adenosylmethionine-dependent methyltransferase activity;GO:0008171//O-methyltransferase activity;GO:0019438//aromatic compound biosynthetic process;GO:0046983//protein dimerization activity
Unigene34553_All	1432	199.91	199.5	202.69	60.29	64.91	64.44	1.65489	K08967//1,2-dihydroxy-3-keto-5-methylthiopentene dioxygenase [EC:1.13.11.53 1.13.11.54]+ko01100//Metabolic pathways+ko00270//Cysteine and methionine metabolism;K08967//1,2-dihydroxy-3-keto-5-methylthiopentene dioxygenase [EC:1.13.11.53 1.13.11.54]+ko01100//Metabolic pathways+ko00270//Cysteine and methionine metabolism;K08967//1,2-dihydroxy-3-keto-5-methylthiopentene dioxygenase [EC:1.13.11.53 1.1…	XM_013614300.1 Medicago truncatula 1,2-dihydroxy-3-keto-5-methylthiopentene dioxygenase mRNA	1,2-dihydroxy-3-keto-5-methylthiopentene dioxygenase [Medicago truncatula] >KEH43793.1 1,2-dihydroxy-3-keto-5-methylthiopentene dioxygenase [Medicago truncatula]	ARD/ARD' family	[S] KOG2107 Uncharacterized conserved protein, contains double-stranded beta-helix domain	1,2-dihydroxy-3-keto-5-methylthiopentene dioxygenase 2 OS=Vitis vinifera GN=VIT_05s0020g04080 PE=3 SV=1	GO:0005634//nucleus;GO:0010309//acireductone dioxygenase [iron(II)-requiring] activity;GO:0005506//iron ion binding;GO:0019509//L-methionine salvage from methylthioadenosine;GO:0005737//cytoplasm
CL2022.Contig1_All	2303	114.42	112.35	111.33	35.21	35.34	36.36	1.6535	K00020//3-hydroxyisobutyrate dehydrogenase [EC:1.1.1.31]+ko00280//Valine, leucine and isoleucine degradation+ko01100//Metabolic pathways;K14299//nucleoporin SEH1+ko03013//RNA transport	XM_003526526.3 PREDICTED: Glycine max protein EXORDIUM-like (LOC100793598), mRNA	hypothetical protein TSUD_415820 [Trifolium subterraneum]	Phosphate-induced protein 1 conserved region	[GR] TWOG0181 Predicted monocarboxylate transporter/nodulin related protein	Protein EXORDIUM OS=Arabidopsis thaliana GN=EXO PE=2 SV=1
CL417.Contig19_All	4454	41.93	42.7	40.79	12.2	14.6	12.97	1.65267	K19613//leucine-rich repeat protein SHOC2;K19613//leucine-rich repeat protein SHOC2;K16226//disease resistance protein RPS4+ko04626//Plant-pathogen interaction	XM_004509120.2 PREDICTED: Cicer arietinum probable disease resistance protein At5g66900 (LOC101514075), mRNA	PREDICTED: probable disease resistance protein At5g66900 [Cicer arietinum] >AHG28990.1 NBS-LRR protein [Cicer arietinum]	NB-ARC domain	[T] LSE0012 A Apoptotic ATPase, disease resistance determinant	Probable disease resistance protein At5g66900 OS=Arabidopsis thaliana GN=At5g66900 PE=3 SV=1	GO:0043531//ADP binding;GO:0006952//defense response
CL9228.Contig1_All	675	41.1	42.07	40.18	13.62	11.62	13.36	1.6511		XM_007154304.1 Phaseolus vulgaris hypothetical protein (PHAVU_003G113000g) mRNA, complete cds	hypothetical protein TSUD_206780 [Trifolium subterraneum]
CL5696.Contig2_All	2351	54.99	56.25	57.91	17.91	17.66	18.06	1.64982	K03320//ammonium transporter, Amt family;K03320//ammonium transporter, Amt family;K03320//ammonium transporter, Amt family;K03320//ammonium transporter, Amt family;K03320//ammonium transporter, Amt family	XM_003529122.3 PREDICTED: Glycine max ammonium transporter 2-like (LOC100790119), mRNA	ammonium transporter 2-like [Cajanus cajan] >KYP32963.1 Ammonium transporter 2 [Cajanus cajan]	Ammonium Transporter Family	[P] KOG0682 Ammonia permease	Ammonium transporter 2 OS=Arabidopsis thaliana GN=AMT2 PE=1 SV=2	GO:0008519//ammonium transmembrane transporter activity;GO:0016021//integral component of membrane
CL6352.Contig4_All	2624	41.45	41.7	40.99	13.31	12.21	13.89	1.64888	K14493//gibberellin receptor GID1 [EC:3.-.-.-]+ko04075//Plant hormone signal transduction;K14493//gibberellin receptor GID1 [EC:3.-.-.-]+ko04075//Plant hormone signal transduction;K14493//gibberellin receptor GID1 [EC:3.-.-.-]+ko04075//Plant hormone signal transduction;K14493//gibberellin receptor GID1 [EC:3.-.-.-]+ko04075//Plant hormone signal transduction;K14493//gibberellin receptor GID1 [EC:3…	XM_017563488.1 PREDICTED: Vigna angularis gibberellin receptor GID1B-like (LOC108329322), mRNA	hypothetical protein PHAVU_001G146300g [Phaseolus vulgaris] >ESW34364.1 hypothetical protein PHAVU_001G146300g [Phaseolus vulgaris]	alpha/beta hydrolase fold	[V] KOG1515 Arylacetamide deacetylase	Gibberellin receptor GID1B OS=Arabidopsis thaliana GN=GID1B PE=1 SV=1	GO:0008152//metabolic process;GO:0016787//hydrolase activity
CL6801.Contig1_All	1165	38.11	37.06	37.96	12.13	11.19	12.44	1.64765		CP023131.1 Lupinus angustiflorus cultivar Tanjil chromosome LG-19	PREDICTED: uncharacterized protein LOC101489543 [Cicer arietinum]
CL14179.Contig2_All	3426	443.45	455.72	441.58	144.07	140.85	141.76	1.64656	K20102//YTH domain-containing family protein;K20102//YTH domain-containing family protein;K20102//YTH domain-containing family protein;K20102//YTH domain-containing family protein	XM_006580153.2 PREDICTED: Glycine max YTH domain-containing family protein 1 (LOC100807919), transcript variant X2, mRNA	uncharacterized protein LOC109799101 isoform X2 [Cajanus cajan]	YT521-B-like domain	[R] KOG1901 Uncharacterized high-glucose-regulated protein		GO:0003723//RNA binding
Unigene19134_All	993	366.89	372.74	368.99	116.18	118	116.02	1.64554	K02995//small subunit ribosomal protein S8e+ko03010//Ribosome;K02995//small subunit ribosomal protein S8e+ko03010//Ribosome;K02995//small subunit ribosomal protein S8e+ko03010//Ribosome;K02995//small subunit ribosomal protein S8e+ko03010//Ribosome	XM_003532110.3 PREDICTED: Glycine max 40S ribosomal protein S8 (LOC100803006), mRNA	40S ribosomal protein S8 [Cajanus cajan]	Ribosomal protein S8e	[J] KOG3283 40S ribosomal protein S8	40S ribosomal protein S8 OS=Oryza sativa subsp. japonica GN=RPS8 PE=2 SV=2	GO:0005840//ribosome;GO:0006412//translation;GO:0003735//structural constituent of ribosome
CL748.Contig3_All	1165	33.08	34.97	32.03	10.61	10.97	10.11	1.64487	K00799//glutathione S-transferase [EC:2.5.1.18]+ko00480//Glutathione metabolism;K00799//glutathione S-transferase [EC:2.5.1.18]+ko00480//Glutathione metabolism;K00799//glutathione S-transferase [EC:2.5.1.18]+ko00480//Glutathione metabolism;K00799//glutathione S-transferase [EC:2.5.1.18]+ko00480//Glutathione metabolism;K00799//glutathione S-transferase [EC:2.5.1.18]+ko00480//Glutathione metabolism	AP015041.1 Vigna angularis var. angularis DNA, chromosome 8, almost complete sequence, cultivar: Shumari	PREDICTED: glutathione S-transferase-like [Cicer arietinum]	Glutathione S-transferase, C-terminal domain	[O] KOG0867 Glutathione S-transferase	Glutathione S-transferase PARB OS=Nicotiana tabacum GN=PARB PE=2 SV=1	GO:0004364//glutathione transferase activity;GO:0005634//nucleus;GO:0009409//response to cold;GO:0042742//defense response to bacterium;GO:0009579//thylakoid;GO:0005737//cytoplasm;GO:0005774//vacuolar membrane;GO:0006749//glutathione metabolic process;GO:0080167//response to karrikin;GO:0043295//glutathione binding;GO:0009651//response to salt stress;GO:0009941//chloroplast envelope;GO:0016740//t…
CL5874.Contig3_All	1679	320.7	312.65	312.84	104.06	98.25	98.36	1.64385	K01180//endo-1,3(4)-beta-glucanase [EC:3.2.1.6];K03006//DNA-directed RNA polymerase II subunit RPB1 [EC:2.7.7.6]+ko03020//RNA polymerase;K00430//peroxidase [EC:1.11.1.7]+ko01100//Metabolic pathways+ko01110//Biosynthesis of secondary metabolites+ko00940//Phenylpropanoid biosynthesis	XM_017573542.1 PREDICTED: Vigna angularis nematode resistance protein-like HSPRO2 (LOC108337094), mRNA	PREDICTED: nematode resistance protein-like HSPRO2 [Vigna radiata var. radiata]	Hs1pro-1 protein C-terminus	[R] LSE0026 A Ripening-related protein	Nematode resistance protein-like HSPRO2 OS=Arabidopsis thaliana GN=HSPRO2 PE=1 SV=1	GO:0046872//metal ion binding;GO:0020037//heme binding;GO:0006952//defense response;GO:0019441//tryptophan catabolic process to kynurenine
Unigene24661_All	1319	114.3	123.38	119.16	36.99	38.03	38.22	1.6433		AK337168.1 Lotus japonicus cDNA, clone: LjFL1-047-CH12, HTC	uncharacterized protein LOC100500381 [Glycine max] >KRH53016.1 hypothetical protein GLYMA_06G100900 [Glycine max]	Protein of unknown function (DUF740)
Unigene24492_All	1775	143.92	130.49	140.1	45.77	42.62	43.72	1.6401	K09286//EREBP-like factor;K09286//EREBP-like factor;K09286//EREBP-like factor;K09286//EREBP-like factor;K09286//EREBP-like factor	XM_004485755.2 PREDICTED: Cicer arietinum ethylene-responsive transcription factor 12 (LOC101504196), mRNA	PREDICTED: ethylene-responsive transcription factor 12 [Cicer arietinum]	AP2 domain	[K] LSE0301 A AP2 domain transcription factor	Ethylene-responsive transcription factor 3 OS=Arabidopsis thaliana GN=ERF3 PE=1 SV=1	GO:0003677//DNA binding;GO:0005634//nucleus;GO:0006351//transcription, DNA-templated;GO:0003700//DNA binding transcription factor activity
CL15316.Contig2_All	2469	45.6	45.75	41.23	15.62	12.24	14.51	1.63919	K04733//interleukin-1 receptor-associated kinase 4 [EC:2.7.11.1];K17710//pentatricopeptide repeat domain-containing protein 1	XM_017555352.1 PREDICTED: Vigna angularis uncharacterized LOC108323017 (LOC108323017), transcript variant X2, mRNA	hypothetical protein TSUD_188910 [Trifolium subterraneum]	PLATZ transcription factor	[R] LSE0429 A B-Box Zn-finger protein
CL15076.Contig4_All	1957	37.19	41.24	39.2	12.56	11.33	13.66	1.63906	K07198//5'-AMP-activated protein kinase, catalytic alpha subunit [EC:2.7.11.11];K07198//5'-AMP-activated protein kinase, catalytic alpha subunit [EC:2.7.11.11];K07198//5'-AMP-activated protein kinase, catalytic alpha subunit [EC:2.7.11.11];K07198//5'-AMP-activated protein kinase, catalytic alpha subunit [EC:2.7.11.11]	XM_007159390.1 Phaseolus vulgaris hypothetical protein (PHAVU_002G238800g) mRNA, complete cds	hypothetical protein PHAVU_002G238800g [Phaseolus vulgaris] >ESW31446.1 hypothetical protein PHAVU_002G238800g [Phaseolus vulgaris]	Protein kinase domain	[T] KOG0583 Serine/threonine protein kinase	CBL-interacting serine/threonine-protein kinase 12 OS=Arabidopsis thaliana GN=CIPK12 PE=1 SV=1	GO:0007165//signal transduction;GO:0004674//protein serine/threonine kinase activity;GO:0005524//ATP binding;GO:0016021//integral component of membrane
CL8478.Contig2_All	1782	106.93	106.67	106.44	34.67	33.24	34.3	1.6371	K09645//vitellogenic carboxypeptidase-like protein [EC:3.4.16.-];K09645//vitellogenic carboxypeptidase-like protein [EC:3.4.16.-];K09645//vitellogenic carboxypeptidase-like protein [EC:3.4.16.-];K09645//vitellogenic carboxypeptidase-like protein [EC:3.4.16.-];K09645//vitellogenic carboxypeptidase-like protein [EC:3.4.16.-]	XM_020346250.1 PREDICTED: Cajanus cajan serine carboxypeptidase-like 50 (LOC109787700), mRNA	PREDICTED: serine carboxypeptidase-like 50 [Cicer arietinum]	Serine carboxypeptidase	[OE] KOG1282 Serine carboxypeptidases (lysosomal cathepsin A)	Serine carboxypeptidase-like 50 OS=Arabidopsis thaliana GN=SCPL50 PE=2 SV=1	GO:0004185//serine-type carboxypeptidase activity
Unigene45892_All	1395	187.9	201.01	198.42	59.29	62.83	65.32	1.63576		XM_004512867.2 PREDICTED: Cicer arietinum uncharacterized LOC101500405 (LOC101500405), transcript variant X1, mRNA	PREDICTED: uncharacterized protein LOC101500405 [Cicer arietinum] >XP_004512925.1 PREDICTED: uncharacterized protein LOC101500405 [Cicer arietinum]
CL14873.Contig2_All	973	82.75	79.86	76.28	24.82	25.62	25.62	1.63352	K13692//UDP-glucose:(indol-3-yl)acetate beta-D-glucosyltransferase [EC:2.4.1.121]	BT141874.1 Lotus japonicus clone JCVI-FLLj-13O12 unknown mRNA	transmembrane protein, putative [Medicago truncatula] >KEH31499.1 transmembrane protein, putative [Medicago truncatula]	Groucho/TLE N-terminal Q-rich domain			GO:0016021//integral component of membrane
CL4061.Contig1_All	2819	42.77	42.41	40	13.03	12.75	14.48	1.63041	K09480//digalactosyldiacylglycerol synthase [EC:2.4.1.241]+ko01100//Metabolic pathways+ko00561//Glycerolipid metabolism;K09480//digalactosyldiacylglycerol synthase [EC:2.4.1.241]+ko01100//Metabolic pathways+ko00561//Glycerolipid metabolism;K09480//digalactosyldiacylglycerol synthase [EC:2.4.1.241]+ko01100//Metabolic pathways+ko00561//Glycerolipid metabolism;K09480//digalactosyldiacylglycerol synt…	XM_003521446.3 PREDICTED: Glycine max digalactosyldiacylglycerol synthase 1, chloroplastic (LOC100796354), mRNA	RecName: Full=Digalactosyldiacylglycerol synthase 1, chloroplastic; Flags: Precursor >AAT67422.1 digalactosyldiacylglycerol synthase 1 [Lotus japonicus]	Glycosyl transferases group 1	[I] LSE0258 A Digalactosyldiacylglycerol synthase	Digalactosyldiacylglycerol synthase 1, chloroplastic OS=Lotus japonicus GN=DGD1 PE=2 SV=1	GO:0019375//galactolipid biosynthetic process;GO:0035250//UDP-galactosyltransferase activity;GO:0009707//chloroplast outer membrane
CL7956.Contig7_All	1879	40.69	41.28	40.02	12.24	12.28	14.66	1.62972	K03257//translation initiation factor 4A+ko03013//RNA transport;K03257//translation initiation factor 4A+ko03013//RNA transport;K03257//translation initiation factor 4A+ko03013//RNA transport;K03257//translation initiation factor 4A+ko03013//RNA transport	XM_004486762.2 PREDICTED: Cicer arietinum protein FLX-like 3 (LOC101507119), transcript variant X1, mRNA	PREDICTED: protein FLX-like 3 [Cicer arietinum]	AAA domain		Protein FLX-like 3 OS=Arabidopsis thaliana GN=FLXL3 PE=1 SV=1
CL4033.Contig3_All	2129	74.04	72.9	72.88	23.73	23.63	23.28	1.62962	K19519//transforming growth factor-beta-induced protein;K04730//interleukin-1 receptor-associated kinase 1 [EC:2.7.11.1];K03006//DNA-directed RNA polymerase II subunit RPB1 [EC:2.7.7.6]+ko03020//RNA polymerase;K04733//interleukin-1 receptor-associated kinase 4 [EC:2.7.11.1]	AP010381.1 Lotus japonicus genomic DNA, chromosome 2, clone: LjB13K21, BM1048, complete sequence	putative fasciclin-like arabinogalactan protein FLA2 [Trifolium pratense]	Fasciclin domain	[RW] LSE0094 A Arabinogalactan proteins (AGPs)	Fasciclin-like arabinogalactan protein 2 OS=Arabidopsis thaliana GN=FLA2 PE=1 SV=1	GO:0005774//vacuolar membrane;GO:0046658//anchored component of plasma membrane
CL15426.Contig1_All	1335	41.12	38.32	39.81	11.79	14.23	12.27	1.62605		XR_002239933.1 PREDICTED: Cajanus cajan uncharacterized LOC109800119 (LOC109800119), transcript variant X2, ncRNA	unknown [Lotus japonicus]
Unigene23257_All	1671	80.8	82.3	88.2	25.33	28.55	27.13	1.62324	K04733//interleukin-1 receptor-associated kinase 4 [EC:2.7.11.1]	XM_006573141.2 PREDICTED: Glycine max uncharacterized LOC100777527 (LOC100777527), transcript variant X1, mRNA	unnamed protein product [Coffea canephora]	PLATZ transcription factor	[R] LSE0429 A B-Box Zn-finger protein
CL15377.Contig9_All	1619	38.39	44.6	39.91	11.28	15.66	12.67	1.62304	K04733//interleukin-1 receptor-associated kinase 4 [EC:2.7.11.1];K01214//isoamylase [EC:3.2.1.68]+ko01100//Metabolic pathways+ko00500//Starch and sucrose metabolism+ko01110//Biosynthesis of secondary metabolites	XM_004507891.2 PREDICTED: Cicer arietinum uncharacterized LOC101496251 (LOC101496251), mRNA	PREDICTED: IQ domain-containing protein IQM1 [Glycine max] >KRH02687.1 hypothetical protein GLYMA_17G053600 [Glycine max]			IQ domain-containing protein IQM1 OS=Arabidopsis thaliana GN=IQM1 PE=1 SV=1
CL9577.Contig20_All	1497	38.54	40.3	39.27	11.67	13.5	12.88	1.62297	K12194//charged multivesicular body protein 4+ko04144//Endocytosis;K12194//charged multivesicular body protein 4+ko04144//Endocytosis;K12194//charged multivesicular body protein 4+ko04144//Endocytosis;K12194//charged multivesicular body protein 4+ko04144//Endocytosis;K12194//charged multivesicular body protein 4+ko04144//Endocytosis	XM_004513028.2 PREDICTED: Cicer arietinum vacuolar protein sorting-associated protein 32 homolog 2 (LOC101500717), mRNA	PREDICTED: vacuolar protein sorting-associated protein 32 homolog 2 [Cicer arietinum]	Snf7	[U] KOG1656 Protein involved in glucose derepression and pre-vacuolar endosome protein sorting	Vacuolar protein sorting-associated protein 32 homolog 2 OS=Arabidopsis thaliana GN=VPS32.2 PE=1 SV=1	GO:0005622//intracellular;GO:0007034//vacuolar transport
CL72.Contig4_All	3196	65.47	68.05	66.02	21.7	21.92	21.05	1.62002	K01061//carboxymethylenebutenolidase [EC:3.1.1.45]+ko01100//Metabolic pathways+ko01110//Biosynthesis of secondary metabolites;K01061//carboxymethylenebutenolidase [EC:3.1.1.45]+ko01100//Metabolic pathways+ko01110//Biosynthesis of secondary metabolites;K01061//carboxymethylenebutenolidase [EC:3.1.1.45]+ko01100//Metabolic pathways+ko01110//Biosynthesis of secondary metabolites;K01061//carboxymethyl…	XM_004506199.2 PREDICTED: Cicer arietinum carboxymethylenebutenolidase homolog (LOC101488787), mRNA	hypothetical protein TSUD_272750 [Trifolium subterraneum]	Dienelactone hydrolase family	[KT] LSE0036 A WRKY superfamily transcription factors	Probable WRKY transcription factor 30 OS=Arabidopsis thaliana GN=WRKY30 PE=2 SV=1	GO:0016787//hydrolase activity
CL7225.Contig5_All	1831	37.32	36.32	38.63	11.96	11.54	12.8	1.61973	K09753//cinnamoyl-CoA reductase [EC:1.2.1.44]+ko01100//Metabolic pathways+ko01110//Biosynthesis of secondary metabolites+ko00940//Phenylpropanoid biosynthesis;K09753//cinnamoyl-CoA reductase [EC:1.2.1.44]+ko01100//Metabolic pathways+ko01110//Biosynthesis of secondary metabolites+ko00940//Phenylpropanoid biosynthesis;K09753//cinnamoyl-CoA reductase [EC:1.2.1.44]+ko01100//Metabolic pathways+ko01110…	XM_013596012.1 Medicago truncatula cinnamoyl-CoA reductase mRNA	cinnamoyl-CoA reductase-like SNL6 [Cajanus cajan] >KYP47708.1 Leucoanthocyanidin reductase [Cajanus cajan]	3-beta hydroxysteroid dehydrogenase/isomerase family	[V] KOG1502 Flavonol reductase/cinnamoyl-CoA reductase	Cinnamoyl-CoA reductase-like SNL6 OS=Oryza sativa subsp. japonica GN=SNL6 PE=3 SV=1	GO:0006694//steroid biosynthetic process;GO:0003854//3-beta-hydroxy-delta5-steroid dehydrogenase activity
CL10204.Contig2_All	902	46.04	48.74	51.4	15.83	14.99	16.18	1.61873	K22534//PR domain zinc finger protein 5	XM_003537155.3 PREDICTED: Glycine max zinc finger protein ZAT11-like (LOC100778467), mRNA	C2H2-type zinc finger protein [Glycine max] >KHN49000.1 Zinc finger protein ZAT11 [Glycine soja] >KRH19742.1 hypothetical protein GLYMA_13G133100 [Glycine max]	C2H2-type zinc finger	[R] KOG1721 FOG: Zn-finger	Zinc finger protein ZAT8 OS=Arabidopsis thaliana GN=ZAT8 PE=2 SV=1	GO:0005634//nucleus;GO:0003676//nucleic acid binding
CL5288.Contig2_All	1979	70.96	72.93	66.99	23.44	23.61	21.45	1.61361	K12761//carbon catabolite-derepressing protein kinase [EC:2.7.11.1];K12761//carbon catabolite-derepressing protein kinase [EC:2.7.11.1];K12761//carbon catabolite-derepressing protein kinase [EC:2.7.11.1];K12761//carbon catabolite-derepressing protein kinase [EC:2.7.11.1]	XM_020366406.1 PREDICTED: Cajanus cajan CBL-interacting serine/threonine-protein kinase 7-like (LOC109804552), mRNA	CBL-interacting kinase [Medicago truncatula] >KEH42795.1 CBL-interacting kinase [Medicago truncatula]	Protein kinase domain	[T] KOG0583 Serine/threonine protein kinase	CBL-interacting serine/threonine-protein kinase 4 OS=Arabidopsis thaliana GN=CIPK4 PE=1 SV=1	GO:0007165//signal transduction;GO:0004674//protein serine/threonine kinase activity;GO:0005524//ATP binding
CL12537.Contig1_All	1082	46.64	45.44	48.42	14.33	15.52	15.58	1.61329	K09287//RAV-like factor;K09287//RAV-like factor;K09287//RAV-like factor;K09287//RAV-like factor	XM_004514268.2 PREDICTED: Cicer arietinum AP2/ERF and B3 domain-containing transcription factor RAV1-like (LOC101503485), mRNA	PREDICTED: AP2/ERF and B3 domain-containing transcription factor RAV1-like [Cicer arietinum]	B3 DNA binding domain	[TK] LSE0285 A APETALA2 and related transcription factors	AP2/ERF and B3 domain-containing transcription repressor TEM1 OS=Arabidopsis thaliana GN=TEM1 PE=1 SV=1	GO:0003677//DNA binding;GO:0005634//nucleus;GO:0006351//transcription, DNA-templated;GO:0003700//DNA binding transcription factor activity
Unigene70559_All	1293	30.26	31.88	32.99	10.81	10.16	9.9	1.61126	K00162//pyruvate dehydrogenase E1 component beta subunit [EC:1.2.4.1]+ko00010//Glycolysis / Gluconeogenesis+ko00020//Citrate cycle (TCA cycle)+ko01100//Metabolic pathways+ko01110//Biosynthesis of secondary metabolites+ko00620//Pyruvate metabolism+ko01200//Carbon metabolism;K00162//pyruvate dehydrogenase E1 component beta subunit [EC:1.2.4.1]+ko00010//Glycolysis / Gluconeogenesis+ko00020//Citrate …	XM_020363773.1 PREDICTED: Cajanus cajan pyruvate dehydrogenase E1 component subunit beta, mitochondrial (LOC109802409), transcript variant X4, mRNA	Pyruvate dehydrogenase E1 component subunit beta, mitochondrial [Glycine soja]	Transketolase, C-terminal domain	[C] KOG0524 Pyruvate dehydrogenase E1, beta subunit	Pyruvate dehydrogenase E1 component subunit beta, mitochondrial OS=Pisum sativum PE=2 SV=1	GO:0005759//mitochondrial matrix;GO:0006096//glycolytic process;GO:0004739//pyruvate dehydrogenase (acetyl-transferring) activity;GO:0006086//acetyl-CoA biosynthetic process from pyruvate
Unigene45945_All	2518	134.21	137.05	126.75	42.31	44.41	42.98	1.61063	K04733//interleukin-1 receptor-associated kinase 4 [EC:2.7.11.1];K04733//interleukin-1 receptor-associated kinase 4 [EC:2.7.11.1];K04730//interleukin-1 receptor-associated kinase 1 [EC:2.7.11.1];K04733//interleukin-1 receptor-associated kinase 4 [EC:2.7.11.1];K04733//interleukin-1 receptor-associated kinase 4 [EC:2.7.11.1]	XM_017584977.1 PREDICTED: Vigna angularis inactive LRR receptor-like serine/threonine-protein kinase BIR2 (LOC108346045), mRNA	PREDICTED: probable inactive receptor kinase At1g27190 [Cicer arietinum]	Protein tyrosine kinase	[T] LSE0002 A Receptor protein kinase containing LRR repeats	Inactive LRR receptor-like serine/threonine-protein kinase BIR2 OS=Arabidopsis thaliana GN=BIR2 PE=1 SV=1	GO:0005524//ATP binding;GO:0004672//protein kinase activity;GO:0016021//integral component of membrane;GO:1900150//regulation of defense response to fungus;GO:1900425//negative regulation of defense response to bacterium;GO:0005886//plasma membrane;GO:0009507//chloroplast
CL615.Contig1_All	660	59.17	60.91	62.76	21.58	21.47	15.75	1.61017	K02920//large subunit ribosomal protein L36e+ko03010//Ribosome;K02920//large subunit ribosomal protein L36e+ko03010//Ribosome;K02920//large subunit ribosomal protein L36e+ko03010//Ribosome;K02920//large subunit ribosomal protein L36e+ko03010//Ribosome;K02920//large subunit ribosomal protein L36e+ko03010//Ribosome	XM_003536414.3 PREDICTED: Glycine max 60S ribosomal protein L36-3-like (LOC100785591), mRNA	PREDICTED: 60S ribosomal protein L36-3-like [Cicer arietinum] >XP_004508599.1 PREDICTED: 60S ribosomal protein L36-3-like [Cicer arietinum] >XP_004508600.1 PREDICTED: 60S ribosomal protein L36-3-like [Cicer arietinum] >XP_004510961.1 PREDICTED: 60S ribosomal protein L36-3-like [Cicer arietinum] >XP_012571169.1 PREDICTED: 60S ribosomal protein L36-3-like [Cicer arietinum]	Ribosomal protein L36e	[J] KOG3452 60S ribosomal protein L36	60S ribosomal protein L36-2 OS=Arabidopsis thaliana GN=RPL36B PE=3 SV=1	GO:0005840//ribosome;GO:0006412//translation;GO:0003735//structural constituent of ribosome
CL10196.Contig3_All	2319	31.27	30.28	30.32	10.36	10.68	8.89	1.60996	K03006//DNA-directed RNA polymerase II subunit RPB1 [EC:2.7.7.6]+ko03020//RNA polymerase;K04733//interleukin-1 receptor-associated kinase 4 [EC:2.7.11.1]	XM_004505156.2 PREDICTED: Cicer arietinum protein CYPRO4 (LOC101499505), mRNA	PREDICTED: protein CYPRO4 [Cicer arietinum]	VID27 cytoplasmic protein	[U] KOG2395 Protein involved in vacuole import and degradation	Protein CYPRO4 OS=Cynara cardunculus GN=CYPRO4 PE=2 SV=1
CL3968.Contig9_All	2439	35.93	35.77	36.04	12	11.64	11.52	1.60844	K22366//thioredoxin reductase-like selenoprotein T;K01180//endo-1,3(4)-beta-glucanase [EC:3.2.1.6];K03798//cell division protease FtsH [EC:3.4.24.-]	XM_004492847.2 PREDICTED: Cicer arietinum trihelix transcription factor ASIL2-like (LOC101501151), mRNA	hypothetical protein TSUD_181030 [Trifolium subterraneum]	Myb/SANT-like DNA-binding domain	[K] KOG4282 Transcription factor GT-2 and related proteins, contains trihelix DNA-binding/SANT domain	Proline-rich receptor-like protein kinase PERK8 OS=Arabidopsis thaliana GN=PERK8 PE=1 SV=1	GO:0003677//DNA binding
CL5196.Contig2_All	1210	45.66	49.8	45.32	16.77	13.83	15.14	1.60843	K06997//PLP dependent protein;K06997//PLP dependent protein;K06997//PLP dependent protein;K06997//PLP dependent protein;K06997//PLP dependent protein	XM_004486124.2 PREDICTED: Cicer arietinum proline synthase co-transcribed bacterial homolog protein-like (LOC101509437), mRNA	PREDICTED: proline synthase co-transcribed bacterial homolog protein-like [Cicer arietinum]	Alanine racemase, N-terminal domain	[R] KOG3157 Proline synthetase co-transcribed protein		GO:0005622//intracellular;GO:0030170//pyridoxal phosphate binding
CL1788.Contig1_All	1175	285.98	297.79	293.27	97.04	94.82	93.73	1.60449	K10575//ubiquitin-conjugating enzyme E2 G1 [EC:2.3.2.23]+ko04141//Protein processing in endoplasmic reticulum+ko04120//Ubiquitin mediated proteolysis;K10575//ubiquitin-conjugating enzyme E2 G1 [EC:2.3.2.23]+ko04141//Protein processing in endoplasmic reticulum+ko04120//Ubiquitin mediated proteolysis;K10575//ubiquitin-conjugating enzyme E2 G1 [EC:2.3.2.23]+ko04141//Protein processing in endoplasmic…	XM_004486962.2 PREDICTED: Cicer arietinum ubiquitin-conjugating enzyme E2 7 (LOC101512017), mRNA	uncharacterized protein LOC100305813 [Glycine max] >ACU13687.1 unknown [Glycine max] >KHN21969.1 Ubiquitin-conjugating enzyme E2 7 [Glycine soja] >KRH29815.1 hypothetical protein GLYMA_11G140900 [Glycine max] >KRH29816.1 hypothetical protein GLYMA_11G140900 [Glycine max]	Ubiquitin-conjugating enzyme	[O] KOG0425 Ubiquitin-protein ligase	Ubiquitin-conjugating enzyme E2 13 OS=Arabidopsis thaliana GN=UBC13 PE=2 SV=1	GO:0061630//ubiquitin protein ligase activity;GO:0006511//ubiquitin-dependent protein catabolic process;GO:0005524//ATP binding;GO:0031625//ubiquitin protein ligase binding;GO:0005737//cytoplasm;GO:0000209//protein polyubiquitination
CL6982.Contig1_All	2554	31.11	31.09	30.72	10.47	10.31	9.67	1.60289		AK338314.1 Lotus japonicus cDNA, clone: LjFL2-017-BE05, HTC	hypothetical protein KK1_039056 [Cajanus cajan]
CL554.Contig5_All	2293	160.13	167.21	160.78	53.04	52.82	54.05	1.60245	K08176//MFS transporter, PHS family, inorganic phosphate transporter;K08176//MFS transporter, PHS family, inorganic phosphate transporter;K08176//MFS transporter, PHS family, inorganic phosphate transporter;K08176//MFS transporter, PHS family, inorganic phosphate transporter;K08176//MFS transporter, PHS family, inorganic phosphate transporter	AJ286744.1 Sesbania rostrata mRNA for phosphate transporter (pt2 gene)	phosphate transporter [Sesbania rostrata]	Sugar (and other) transporter	[P] KOG0252 Inorganic phosphate transporter	Probable inorganic phosphate transporter 1-7 OS=Arabidopsis thaliana GN=PHT1-7 PE=2 SV=2	GO:0006817//phosphate ion transport;GO:0005315//inorganic phosphate transmembrane transporter activity;GO:0016021//integral component of membrane
CL15185.Contig1_All	1487	79.8	80	75.79	26.21	26.71	24.1	1.60139	K00133//aspartate-semialdehyde dehydrogenase [EC:1.2.1.11]+ko00300//Lysine biosynthesis+ko01230//Biosynthesis of amino acids+ko01100//Metabolic pathways+ko01110//Biosynthesis of secondary metabolites+ko01210//2-Oxocarboxylic acid metabolism+ko00261//Monobactam biosynthesis+ko00260//Glycine, serine and threonine metabolism+ko00270//Cysteine and methionine metabolism;K00133//aspartate-semialdehyde …	XM_020365244.1 PREDICTED: Cajanus cajan aspartate-semialdehyde dehydrogenase (LOC109803603), mRNA	aspartate-semialdehyde dehydrogenase [Glycine max] >ADL27919.1 aspartate-semialdehyde dehydrogenase 2 [Glycine max]	Semialdehyde dehydrogenase, dimerisation domain	[E] KOG4777 Aspartate-semialdehyde dehydrogenase		GO:0009088//threonine biosynthetic process;GO:0009097//isoleucine biosynthetic process;GO:0051287//NAD binding;GO:0005737//cytoplasm;GO:0046983//protein dimerization activity;GO:0050661//NADP binding;GO:0003942//N-acetyl-gamma-glutamyl-phosphate reductase activity;GO:0009089//lysine biosynthetic process via diaminopimelate;GO:0009086//methionine biosynthetic process;GO:0004073//aspartate-semialde…
CL7187.Contig3_All	1146	390.22	393.98	395.22	131.89	125.92	127.15	1.60076	K13051//beta-aspartyl-peptidase (threonine type) [EC:3.4.19.5];K13051//beta-aspartyl-peptidase (threonine type) [EC:3.4.19.5];K13051//beta-aspartyl-peptidase (threonine type) [EC:3.4.19.5];K13051//beta-aspartyl-peptidase (threonine type) [EC:3.4.19.5];K13051//beta-aspartyl-peptidase (threonine type) [EC:3.4.19.5]	AK337676.1 Lotus japonicus cDNA, clone: LjFL1-075-CG02, HTC	PREDICTED: probable isoaspartyl peptidase/L-asparaginase 2 [Lupinus angustifolius] >OIW15637.1 hypothetical protein TanjilG_08213 [Lupinus angustifolius]	Asparaginase	[E] KOG1592 Asparaginase	Probable isoaspartyl peptidase/L-asparaginase 2 OS=Arabidopsis thaliana GN=At3g16150 PE=2 SV=2	GO:0016787//hydrolase activity
Unigene21195_All	1038	47.55	45.77	50.54	15.75	14.07	17.1	1.60064		XM_004508794.2 PREDICTED: Cicer arietinum uncharacterized LOC101489558 (LOC101489558), mRNA	PREDICTED: uncharacterized protein LOC101489558 [Cicer arietinum]		[S] LSE0366 A Uncharacterized protein
CL5925.Contig1_All	2733	72.84	74.56	72.15	24.53	24.17	23.39	1.60035	K01115//phospholipase D1/2 [EC:3.1.4.4]+ko04144//Endocytosis+ko01100//Metabolic pathways+ko01110//Biosynthesis of secondary metabolites+ko00564//Glycerophospholipid metabolism+ko00565//Ether lipid metabolism;K01115//phospholipase D1/2 [EC:3.1.4.4]+ko04144//Endocytosis+ko01100//Metabolic pathways+ko01110//Biosynthesis of secondary metabolites+ko00564//Glycerophospholipid metabolism+ko00565//Ether …	XM_003597846.2 Medicago truncatula phospholipase D alpha 1 mRNA	phospholipase D alpha 1-like [Cajanus cajan]	Phospholipase D C terminal	[I] KOG1329 Phospholipase D1	Phospholipase D alpha 1 OS=Vigna unguiculata GN=PLD1 PE=2 SV=1	GO:0004630//phospholipase D activity;GO:0016020//membrane;GO:0046470//phosphatidylcholine metabolic process;GO:0016042//lipid catabolic process;GO:0005509//calcium ion binding;GO:0070290//N-acylphosphatidylethanolamine-specific phospholipase D activity
Unigene42526_All	2050	102.8	101.03	103.19	33.95	34.06	32.69	1.59981	K14454//aspartate aminotransferase, cytoplasmic [EC:2.6.1.1]+ko00250//Alanine, aspartate and glutamate metabolism+ko00220//Arginine biosynthesis+ko00330//Arginine and proline metabolism+ko01230//Biosynthesis of amino acids+ko00960//Tropane, piperidine and pyridine alkaloid biosynthesis+ko00350//Tyrosine metabolism+ko01100//Metabolic pathways+ko00950//Isoquinoline alkaloid biosynthesis+ko01110//Bi…	XM_013606531.1 Medicago truncatula aspartate aminotransferase mRNA	aspartate aminotransferase 1 [Cajanus cajan]	Aminotransferase class I and II	[E] KOG1411 Aspartate aminotransferase/Glutamic oxaloacetic transaminase AAT1/GOT2	Aspartate aminotransferase 1 OS=Medicago sativa GN=AAT-1 PE=2 SV=2	GO:0009058//biosynthetic process;GO:0080130//L-phenylalanine:2-oxoglutarate aminotransferase activity;GO:0006520//cellular amino acid metabolic process;GO:0004069//L-aspartate:2-oxoglutarate aminotransferase activity;GO:0030170//pyridoxal phosphate binding
CL4766.Contig2_All	1031	167.55	133.62	166.17	54.45	53.23	44.98	1.59755	K14306//nuclear pore complex protein Nup62+ko03013//RNA transport;K01414//oligopeptidase A [EC:3.4.24.70];K14306//nuclear pore complex protein Nup62+ko03013//RNA transport	CP023132.1 Lupinus angustiflorus cultivar Tanjil chromosome LG-20	PREDICTED: NDR1/HIN1-Like protein 3-like [Lupinus angustifolius] >OIW21792.1 hypothetical protein TanjilG_10908 [Lupinus angustifolius]	Late embryogenesis abundant protein	[M] TWOG0096 Xyloglucan endotransglycosylase	NDR1/HIN1-like protein 3 OS=Arabidopsis thaliana GN=NHL3 PE=1 SV=1	GO:0016021//integral component of membrane
CL15295.Contig5_All	2745	40.6	36.38	38.23	13.17	11.53	13.27	1.59496	K04730//interleukin-1 receptor-associated kinase 1 [EC:2.7.11.1];K01180//endo-1,3(4)-beta-glucanase [EC:3.2.1.6];K03006//DNA-directed RNA polymerase II subunit RPB1 [EC:2.7.7.6]+ko03020//RNA polymerase;K04733//interleukin-1 receptor-associated kinase 4 [EC:2.7.11.1];K03006//DNA-directed RNA polymerase II subunit RPB1 [EC:2.7.7.6]+ko03020//RNA polymerase	XM_020360811.1 PREDICTED: Cajanus cajan glycosyltransferase family 92 protein RCOM_0530710 (LOC109800110), mRNA	PREDICTED: UPF0392 protein RCOM_0530710-like [Glycine max] >KRH74718.1 hypothetical protein GLYMA_01G038500 [Glycine max]	Glycosyltransferase family 92	[T] KOG1187 Serine/threonine protein kinase	Glycosyltransferase family 92 protein RCOM_0530710 OS=Ricinus communis GN=RCOM_0699480 PE=3 SV=1	GO:0016021//integral component of membrane
CL2201.Contig2_All	1901	143.13	145.98	144.06	47.25	47.31	47.99	1.59461	K16221//transcription factor TCP21 (protein CCA1 HIKING EXPEDITION)+ko04712//Circadian rhythm - plant;K16221//transcription factor TCP21 (protein CCA1 HIKING EXPEDITION)+ko04712//Circadian rhythm - plant;K16221//transcription factor TCP21 (protein CCA1 HIKING EXPEDITION)+ko04712//Circadian rhythm - plant;K16221//transcription factor TCP21 (protein CCA1 HIKING EXPEDITION)+ko04712//Circadian rhythm…	XM_007161614.1 Phaseolus vulgaris hypothetical protein (PHAVU_001G089100g) mRNA, complete cds	PREDICTED: transcription factor TCP20 [Prunus mume]	TCP family transcription factor	[K] LSE0380 A Predicted bHLH transcription factor	Transcription factor TCP20 OS=Arabidopsis thaliana GN=TCP20 PE=1 SV=1
CL1327.Contig7_All	2555	29.86	29.24	28.41	10.3	8.99	9.56	1.59389	K11721//bromodomain-containing protein 3;K11721//bromodomain-containing protein 3;K11721//bromodomain-containing protein 3;K11721//bromodomain-containing protein 3;K08871//bromodomain-containing protein 2	AP015038.1 Vigna angularis var. angularis DNA, chromosome 5, almost complete sequence, cultivar: Shumari	hypothetical protein PHAVU_006G199500g [Phaseolus vulgaris] >ESW20322.1 hypothetical protein PHAVU_006G199500g [Phaseolus vulgaris]	Bromodomain extra-terminal - transcription regulation	[K] KOG1474 Transcription initiation factor TFIID, subunit BDF1 and related bromodomain proteins	Transcription factor GTE7 OS=Arabidopsis thaliana GN=GTE7 PE=2 SV=1
CL2897.Contig4_All	1274	402.79	405.22	400.15	133.97	129.07	136.03	1.58498		BT090170.1 Soybean clone JCVI-FLGm-3F20 unknown mRNA	type 2 metallothionein [Prosopis juliflora]		[P] KOG4738 Predicted metallothionein	Metallothionein-like protein 2 OS=Cicer arietinum PE=3 SV=2	GO:0046872//metal ion binding
CL2781.Contig1_All	794	168.5	171.21	163.48	52.64	53.99	58.65	1.58481	K02980//small subunit ribosomal protein S29e+ko03010//Ribosome;K02980//small subunit ribosomal protein S29e+ko03010//Ribosome;K02980//small subunit ribosomal protein S29e+ko03010//Ribosome;K02980//small subunit ribosomal protein S29e+ko03010//Ribosome;K02980//small subunit ribosomal protein S29e+ko03010//Ribosome	XM_003536539.2 PREDICTED: Glycine max 40S ribosomal protein S29 (LOC100305476), mRNA	hypothetical protein CDL15_Pgr028511 [Punica granatum]		[J] KOG3506 40S ribosomal protein S29	40S ribosomal protein S29 OS=Arabidopsis thaliana GN=RPS29A PE=3 SV=2	GO:0005840//ribosome;GO:0006412//translation;GO:0003735//structural constituent of ribosome
CL6611.Contig2_All	1756	131.92	135.31	129.81	43.66	46	42.27	1.57983		XM_004514772.2 PREDICTED: Cicer arietinum uncharacterized endoplasmic reticulum membrane protein C16E8.02-like (LOC101496743), mRNA	PREDICTED: uncharacterized endoplasmic reticulum membrane protein C16E8.02-like [Cicer arietinum]	Protein of unknown function (DUF962)	[S] KOG3292 Predicted membrane protein		GO:0016021//integral component of membrane
CL12801.Contig7_All	2028	51.16	46.9	49.42	17.58	15.31	16.68	1.56423	K01051//pectinesterase [EC:3.1.1.11]+ko00040//Pentose and glucuronate interconversions+ko01100//Metabolic pathways;K01051//pectinesterase [EC:3.1.1.11]+ko00040//Pentose and glucuronate interconversions+ko01100//Metabolic pathways;K01051//pectinesterase [EC:3.1.1.11]+ko00040//Pentose and glucuronate interconversions+ko01100//Metabolic pathways;K01051//pectinesterase [EC:3.1.1.11]+ko00040//Pentose …	XM_007163070.1 Phaseolus vulgaris hypothetical protein (PHAVU_001G209100g) mRNA, complete cds	PREDICTED: probable pectinesterase/pectinesterase inhibitor 41 [Glycine max] >KHN43499.1 Putative pectinesterase/pectinesterase inhibitor 41 [Glycine soja] >KRG96463.1 hypothetical protein GLYMA_19G212300 [Glycine max]	Pectinesterase	[M] LSE0024 A Pectinesterase	Probable pectinesterase/pectinesterase inhibitor 7 OS=Arabidopsis thaliana GN=PME7 PE=2 SV=1	GO:0045330//aspartyl esterase activity;GO:0071944//cell periphery;GO:0030599//pectinesterase activity;GO:0005618//cell wall;GO:0045490//pectin catabolic process;GO:0004857//enzyme inhibitor activity;GO:0046910//pectinesterase inhibitor activity;GO:0042545//cell wall modification
CL12272.Contig2_All	584	38.11	41.34	44.01	14.42	12.76	13.79	1.56251		JQ282786.1 Cneorum tricoccon microsatellite Ctric14301 sequence	PREDICTED: uncharacterized protein LOC107433778 [Ziziphus jujuba] >XP_015869676.1 PREDICTED: uncharacterized protein LOC107406972 [Ziziphus jujuba] >XP_015869682.1 PREDICTED: uncharacterized protein LOC107406979 [Ziziphus jujuba] >XP_015873105.1 PREDICTED: uncharacterized protein LOC107410217 [Ziziphus jujuba] >XP_015873108.1 PREDICTED: uncharacterized protein LOC107410220 [Ziziphus jujuba]
CL2897.Contig6_All	1647	376.86	334.9	363.12	127.61	117.57	116.19	1.56218		BT090170.1 Soybean clone JCVI-FLGm-3F20 unknown mRNA	unknown [Glycine max] >KHN13978.1 Metallothionein-like protein 2 [Glycine soja] >prf||1808316A metallothionein-like protein		[P] KOG4738 Predicted metallothionein	Metallothionein-like protein 2 OS=Cicer arietinum PE=3 SV=2	GO:0046872//metal ion binding
Unigene38720_All	1175	32.86	34.63	34.08	11.94	11.65	10.51	1.56013	K02984//small subunit ribosomal protein S3Ae+ko03010//Ribosome;K02984//small subunit ribosomal protein S3Ae+ko03010//Ribosome;K02984//small subunit ribosomal protein S3Ae+ko03010//Ribosome;K02984//small subunit ribosomal protein S3Ae+ko03010//Ribosome;K02984//small subunit ribosomal protein S3Ae+ko03010//Ribosome	BT133618.1 Lotus japonicus clone JCVI-FLLj-14J24 unknown mRNA	40S ribosomal protein S3a-1 [Medicago truncatula] >AES93694.1 40S ribosomal protein S3a-1 [Medicago truncatula]	Ribosomal S3Ae family	[J] KOG1628 40S ribosomal protein S3A	40S ribosomal protein S3a OS=Cicer arietinum PE=2 SV=1	GO:0006412//translation;GO:0003735//structural constituent of ribosome;GO:0022627//cytosolic small ribosomal subunit
Unigene28384_All	998	433.98	415.27	438.47	151.03	139.46	141.45	1.55921		HG975444.1 Solanum pennellii chromosome ch05, complete genome	Chitinase / Hevein / PR-4 / Wheatwin2 [Medicago truncatula] >KEH43013.1 Chitinase / Hevein / PR-4 / Wheatwin2 [Medicago truncatula]	Barwin family	[R] KOG4742 Predicted chitinase	Wound-induced protein WIN1 OS=Solanum tuberosum GN=WIN1 PE=2 SV=1	GO:0050832//defense response to fungus;GO:0042742//defense response to bacterium
CL9482.Contig3_All	1168	88.34	86.89	91.79	30.67	29.52	29.53	1.55904		XM_004487932.2 PREDICTED: Cicer arietinum uncharacterized LOC101509450 (LOC101509450), mRNA	PREDICTED: uncharacterized protein LOC101509450 [Cicer arietinum]
Unigene45471_All	1233	191.08	209.09	186.85	64.7	63.49	69.2	1.55895		XM_004512868.2 PREDICTED: Cicer arietinum uncharacterized LOC101500405 (LOC101500405), transcript variant X2, mRNA	PREDICTED: uncharacterized protein LOC101500405 [Cicer arietinum] >XP_004512925.1 PREDICTED: uncharacterized protein LOC101500405 [Cicer arietinum]
CL8281.Contig1_All	1042	44.16	42.38	43.06	14.61	13.58	15.32	1.55877	K13414//mitogen-activated protein kinase kinase kinase 1 [EC:2.7.11.25]+ko04016//MAPK signaling pathway - plant+ko04626//Plant-pathogen interaction;K13459//disease resistance protein RPS2+ko04626//Plant-pathogen interaction;K22038//volume-regulated anion channel;K07466//replication factor A1+ko03420//Nucleotide excision repair+ko03030//DNA replication+ko03440//Homologous recombination+ko03430//Mi…	NM_001249094.2 Glycine max TIR-NBS-LRR type disease resistance protein (GSTIR), mRNA	unknown [Lotus japonicus]	TIR domain	[VT] LSE0039 A Disease resistance protein (TIR-NBS-LRR class)	Disease resistance protein RLM3 OS=Arabidopsis thaliana GN=RLM3 PE=2 SV=1
CL8128.Contig3_All	1257	109.13	110.56	107.06	36.53	35.37	38.34	1.55445	K13195//cold-inducible RNA-binding protein;K12741//heterogeneous nuclear ribonucleoprotein A1/A3+ko03040//Spliceosome;K12741//heterogeneous nuclear ribonucleoprotein A1/A3+ko03040//Spliceosome;K12741//heterogeneous nuclear ribonucleoprotein A1/A3+ko03040//Spliceosome	XM_020346217.1 PREDICTED: Cajanus cajan glycine-rich RNA-binding, abscisic acid-inducible protein-like (LOC109787671), mRNA	hypothetical protein Csa_5G611020 [Cucumis sativus]		[R] KOG0118 FOG: RRM domain	Glycine-rich RNA-binding protein GRP2A OS=Sinapis alba PE=2 SV=1
CL6960.Contig1_All	1265	31.77	28.43	24.2	11.91	8.64	7.95	1.55326	K15104//solute carrier family 25 (mitochondrial oxoglutarate transporter), member 11;K15104//solute carrier family 25 (mitochondrial oxoglutarate transporter), member 11;K15104//solute carrier family 25 (mitochondrial oxoglutarate transporter), member 11;K15104//solute carrier family 25 (mitochondrial oxoglutarate transporter), member 11;K15104//solute carrier family 25 (mitochondrial oxoglutarat…	XM_020361383.1 PREDICTED: Cajanus cajan mitochondrial uncoupling protein 5 (LOC109800601), mRNA	PREDICTED: mitochondrial uncoupling protein 5 [Cicer arietinum]	Mitochondrial carrier protein	[C] KOG0759 Mitochondrial oxoglutarate/malate carrier proteins	Mitochondrial uncoupling protein 5 OS=Arabidopsis thaliana GN=PUMP5 PE=2 SV=1	GO:0006810//transport;GO:0055085//transmembrane transport;GO:0016021//integral component of membrane
CL1532.Contig3_All	2643	34.7	33.98	31.65	12.31	11.42	10.42	1.54806	K02184//formin 2;K02184//formin 2	XM_003538794.3 PREDICTED: Glycine max scarecrow-like protein 15 (LOC100784206), mRNA	PREDICTED: scarecrow-like protein 15 [Lupinus angustifolius] >OIV94779.1 hypothetical protein TanjilG_12992 [Lupinus angustifolius]	GRAS domain family	[GO] KOG4157 beta-1,6-N-acetylglucosaminyltransferase, contains WSC domain	Scarecrow-like protein 15 OS=Arabidopsis thaliana GN=SCL15 PE=1 SV=3	GO:0048831//regulation of shoot system development;GO:0005634//nucleus;GO:0030154//cell differentiation;GO:0006355//regulation of transcription, DNA-templated;GO:0043565//sequence-specific DNA binding;GO:0006351//transcription, DNA-templated;GO:0003700//DNA binding transcription factor activity
CL1259.Contig4_All	1199	35.33	37.01	32.83	12.38	12.04	11.23	1.54662	K03189//urease accessory protein;K03189//urease accessory protein;K03189//urease accessory protein;K03189//urease accessory protein	XM_006584571.2 PREDICTED: Glycine max Ni-binding urease accessory protein UreG (EU3), transcript variant X1, mRNA	Putative urease accessory protein ureG-like [Glycine soja]	CobW/HypB/UreG, nucleotide-binding domain	[S] KOG1032 Uncharacterized conserved protein, contains GRAM domain	Urease accessory protein G OS=Arabidopsis thaliana GN=UREG PE=2 SV=1	GO:0006807//nitrogen compound metabolic process;GO:0016151//nickel cation binding;GO:0003924//GTPase activity
Unigene35582_All	1090	152.3	158.6	154.01	54.57	49.44	53.5	1.5464		XM_004503939.2 PREDICTED: Cicer arietinum uncharacterized LOC101509322 (LOC101509322), mRNA	PREDICTED: uncharacterized protein LOC101509322 [Cicer arietinum]	Domain of unknown function (DUF4588)
CL3932.Contig3_All	1708	64.95	65.65	65.26	24.06	21.2	21.44	1.54421	K14677//aminoacylase [EC:3.5.1.14]+ko00220//Arginine biosynthesis+ko01230//Biosynthesis of amino acids+ko01100//Metabolic pathways+ko01110//Biosynthesis of secondary metabolites+ko01210//2-Oxocarboxylic acid metabolism;K14677//aminoacylase [EC:3.5.1.14]+ko00220//Arginine biosynthesis+ko01230//Biosynthesis of amino acids+ko01100//Metabolic pathways+ko01110//Biosynthesis of secondary metabolites+ko…	BT135174.1 Medicago truncatula clone JCVI-FLMt-19H11 unknown mRNA	PREDICTED: aminoacylase-1 isoform X2 [Vigna angularis] >BAT98697.1 hypothetical protein VIGAN_10001700 [Vigna angularis var. angularis]	Peptidase family M20/M25/M40	[E] KOG2275 Aminoacylase ACY1 and related metalloexopeptidases		GO:0008237//metallopeptidase activity;GO:0006520//cellular amino acid metabolic process;GO:0004046//aminoacylase activity;GO:0005737//cytoplasm
CL14446.Contig4_All	2246	42.99	41.64	42.88	13.38	14.78	15.41	1.54153	K09775//uncharacterized protein	XM_004497009.2 PREDICTED: Cicer arietinum uncharacterized LOC101490811 (LOC101490811), mRNA	PREDICTED: uncharacterized protein LOC101490811 [Cicer arietinum]	Core-2/I-Branching enzyme	[S] LSE0353 A Uncharacterized protein		GO:0008375//acetylglucosaminyltransferase activity;GO:0016021//integral component of membrane
CL413.Contig5_All	1698	34.25	36.29	35.32	11.16	12.86	12.11	1.5409	K16280//E3 ubiquitin-protein ligase RGLG [EC:2.3.2.27]	XM_004492824.2 PREDICTED: Cicer arietinum uncharacterized LOC101494553 (LOC101494553), mRNA	hypothetical protein glysoja_001000 [Glycine soja]				GO:0016021//integral component of membrane
Unigene12763_All	3728	24.23	28.87	25.79	10.35	8.59	8.08	1.54077	K01535//H+-transporting ATPase [EC:7.1.2.1]+ko00190//Oxidative phosphorylation;K01535//H+-transporting ATPase [EC:7.1.2.1]+ko00190//Oxidative phosphorylation;K01535//H+-transporting ATPase [EC:7.1.2.1]+ko00190//Oxidative phosphorylation;K01535//H+-transporting ATPase [EC:7.1.2.1]+ko00190//Oxidative phosphorylation;K01535//H+-transporting ATPase [EC:7.1.2.1]+ko00190//Oxidative phosphorylation	AB086374.1 Sesbania rostrata srha5 mRNA for plasma membrane H+-ATPase, complete cds	PREDICTED: ATPase 11, plasma membrane-type isoform X2 [Ricinus communis]	E1-E2 ATPase	[P] KOG0205 Plasma membrane H+-transporting ATPase	Plasma membrane ATPase 1 OS=Solanum lycopersicum GN=LHA1 PE=2 SV=1	GO:0006754//ATP biosynthetic process;GO:0005524//ATP binding;GO:0016021//integral component of membrane;GO:0008553//hydrogen-exporting ATPase activity, phosphorylative mechanism
Unigene39067_All	1513	83.65	84.08	85.88	27.3	29.96	29.44	1.53725	K13344//peroxin-13+ko04146//Peroxisome;K13344//peroxin-13+ko04146//Peroxisome;K13344//peroxin-13+ko04146//Peroxisome;K13344//peroxin-13+ko04146//Peroxisome	XM_004486814.2 PREDICTED: Cicer arietinum peroxisomal membrane protein 13 (LOC101496572), transcript variant X2, mRNA	PREDICTED: peroxisomal membrane protein 13-like [Vigna radiata var. radiata]	F sex factor protein N terminal	[R] KOG1995 Conserved Zn-finger protein	Peroxisomal membrane protein 13 OS=Arabidopsis thaliana GN=PEX13 PE=1 SV=1	GO:0016560//protein import into peroxisome matrix, docking;GO:0016021//integral component of membrane;GO:0005777//peroxisome
CL675.Contig7_All	2078	285.71	283.52	273.25	98.23	88.53	101.94	1.53687	K22374//3''-deamino-3''-oxonicotianamine reductase [EC:1.1.1.285];K22374//3''-deamino-3''-oxonicotianamine reductase [EC:1.1.1.285];K22374//3''-deamino-3''-oxonicotianamine reductase [EC:1.1.1.285];K22374//3''-deamino-3''-oxonicotianamine reductase [EC:1.1.1.285];K22374//3''-deamino-3''-oxonicotianamine reductase [EC:1.1.1.285]	XM_003601522.2 Medicago truncatula aldo/keto reductase family oxidoreductase mRNA	aldo/keto reductase family oxidoreductase [Medicago truncatula] >AES71821.1 aldo/keto reductase family oxidoreductase [Medicago truncatula]	Aldo/keto reductase family	[R] KOG1577 Aldo/keto reductase family proteins	NAD(P)H-dependent 6'-deoxychalcone synthase OS=Glycine max PE=1 SV=1	GO:0016491//oxidoreductase activity
CL681.Contig13_All	2327	35.85	37.14	35.84	11.24	13.01	13.11	1.53502	K06694//26S proteasome non-ATPase regulatory subunit 10;K06694//26S proteasome non-ATPase regulatory subunit 10;K06694//26S proteasome non-ATPase regulatory subunit 10	NM_001254296.1 Glycine max ankyrin repeat domain-containing protein 2-like (LOC100797622), mRNA >BT095653.1 Soybean clone JCVI-FLGm-19N21 unknown mRNA	ankyrin repeat domain-containing protein 2B-like [Cajanus cajan] >XP_020232719.1 ankyrin repeat domain-containing protein 2B-like [Cajanus cajan] >KYP49944.1 Ankyrin repeat domain-containing protein 2 [Cajanus cajan]	Ankyrin repeats (3 copies)	[R] KOG0504 FOG: Ankyrin repeat	Ankyrin repeat domain-containing protein 2A OS=Arabidopsis thaliana GN=AKR2A PE=1 SV=2	GO:0030941//chloroplast targeting sequence binding;GO:0031359//integral component of chloroplast outer membrane;GO:0045036//protein targeting to chloroplast
CL617.Contig15_All	1523	88.25	94.81	100.27	29.8	35.12	32.36	1.53104	K10144//RING finger and CHY zinc finger domain-containing protein 1 [EC:2.3.2.27]+ko04120//Ubiquitin mediated proteolysis;K10144//RING finger and CHY zinc finger domain-containing protein 1 [EC:2.3.2.27]+ko04120//Ubiquitin mediated proteolysis;K10144//RING finger and CHY zinc finger domain-containing protein 1 [EC:2.3.2.27]+ko04120//Ubiquitin mediated proteolysis;K10144//RING finger and CHY zinc …	XM_020372510.1 PREDICTED: Cajanus cajan E3 ubiquitin-protein ligase MIEL1 (LOC109809254), transcript variant X5, mRNA	CHY and CTCHY and RING-type zinc finger protein [Medicago truncatula] >AES73741.1 CHY and CTCHY and RING-type zinc finger protein [Medicago truncatula]	Zinc-ribbon	[R] KOG1940 Zn-finger protein	Probable E3 ubiquitin-protein ligase RZFP34 OS=Oryza sativa subsp. japonica GN=RZFP34 PE=2 SV=1	GO:0008270//zinc ion binding
[truncated: 1,907 more rows]

## Sheet: 12-vs-18
Table S2. The DEGs in the 12-vs-18 comparison.
[truncated: 1,928 more rows]

## Sheet: 18-vs-30
Table S2. The DEGs in the 18-vs-30 comparison.
[truncated: 2,137 more rows]
