# Supplementary material for: Hormonal and transcriptional analyses provides new insights into the molecular mechanisms underlying root thickening and isoflavonoid biosynthesis in Callerya speciosa (Champ. ex Benth.) Schot
Source: Sci Rep. 2021 Jan 8;11:9. doi: 10.1038/s41598-020-76633-x (PMC7794344; doi:10.1038/s41598-020-76633-x)
Supplement: Supplementary file 4 — Supplementary Table S3. [file 41598_2020_76633_MOESM4_ESM.xlsx]

## Sheet: Sheet2
Table S3 Key DEGs related to root thickening and isoflavonoid biosynthesis in C. speciosa
Gene ID	Gene Name	Description	Expression				Annotation in KEGG
			6 MAG	12 MAG	18 MAG	30 MAG
Hormonal signaling regulation
CL1189.Contig2_All	SAUR32-1	Auxin-responsive protein SAUR32	14.0333	12.8267	71.8633	14.56	auxin signal transduction
CL13838.Contig1_All	SAUR32-2	Auxin responsive protein	5.53333	33.9667	11.3633	3.33	auxin signal transduction
CL12381.Contig2_All	SAUR36	Auxin-responsive protein SAUR36	10.4233	22.71	19.3633	17.76	auxin signal transduction
Unigene3604_All	SAUR71	Auxin-responsive protein SAUR71	13.8833	13.43	30.62	11.62	auxin signal transduction
CL2106.Contig7_All	ARF2	Auxin response factor 2	12.6933	14.0233	35.9	17.9667	auxin signal transduction
CL2106.Contig15_All	ARF2B-like	Auxin response factor 2B	13.27	34.19	19.39	1.89333	auxin signal transduction
CL6573.Contig3_All	IAA7	Auxin-responsive protein IAA7	12.5033	43.81	2.97667	0.81	auxin signal transduction
Unigene27637_All	IAA8	Auxin-responsive protein IAA8	0.456667	26.76	13.37	2.32333	auxin signal transduction
Unigene39232_All	IAA9	AUX/IAA family	23.7633	18.8333	18	40.7733	auxin signal transduction
CL2563.Contig1_All	IAA16-1	Auxin-responsive protein IAA16	9.53667	72.55	35.1067	9.14333	auxin signal transduction
CL2563.Contig2_All	IAA16-2	Auxin-responsive protein IAA16	5.19333	57.89	26.6333	14.3533	auxin signal transduction
CL2563.Contig3_All	IAA16-3	AUX/IAA family	39.8767	129.64	60.3067	33.1433	auxin signal transduction
CL4023.Contig1_All	IAA17	Auxin-responsive protein IAA17	3.37667	30.47	13.6267	3.68667	auxin signal transduction
CL873.Contig5_All	AFB2-1	Protein AUXIN SIGNALING F-BOX 2	29.51	74.26	31.8467	10.1633	auxin signal transduction
CL7111.Contig2_All	GH3.3	Indole-3-acetic acid-amido synthetase GH3.3	13.9233	77.6967	6.37667	2.26	auxin signal transduction
CL4876.Contig2_All	GH3.6	Probable indole-3-acetic acid-amido synthetase GH3.6	6.53	7.81333	23.11	11.17	auxin signal transduction
CL873.Contig3_All	AFB2-2	AUXIN SIGNALING F-BOX 2-like	2.82	3.08667	44.6367	20.1667	auxin signal transduction
CL2491.Contig3_All	TIFY5A	Jasmonate zim-domain protein	55.3867	12.38	12.07	9.66667	JA signal transduction
Unigene11876_All	TIFY10A-2	Jasmonate zim-domain protein	259.967	112.147	213.527	150.31	JA signal transduction
CL5954.Contig1_All	TIFY6B	protein TIFY 6A isoform X6	76.49	12.9367	9.16667	28.9367	JA signal transduction
CL5954.Contig1_All	TIFY10C	TIFY domain	76.49	12.9367	9.16667	28.9367	JA signal transduction
CL7169.Contig3_All	COI1	Jasmonate recceptor 1	31.6533	15.7267	15.7133	25.01	JA signal transduction
Unigene42343_All	COI1-like	Jasmonate recceptor 1-like	7.42	46.35	12.5767	7.9	JA signal transduction
Unigene24814_All	PYL4	Abscisic acid receptor PYL4	9.54667	45.21	35.8467	15.6167	ABA signal transduction
CL3054.Contig2_All	PYL9	Abscisic acid receptor PYL9	32.06	41.33	128.297	58.9967	ABA signal transduction
CL6352.Contig1_All	GID1	Gibberellin receptor GID1	21.67	53.4867	35.2967	11.5533	GA3 signal transduction
CL6352.Contig4_All	GID1-like	Gibberellin receptor GID1-like	13.1367	41.38	28.42	8.31333	GA3 signal transduction
CL3027.Contig1_All	GID2	Gibberellin receptor GID2	10.15	42.97	15.86	15.8633	GA3 signal transduction
CL14415.Contig8_All	GAI1	DELLA protein GAI1	36.9467	13.9367	10.7633	35.0333	GA3 signal transduction
Unigene12420_All	CIGR2	Chitin-inducible gibberellin-responsive protein 2	35.9867	451.153	71.29	36.2833	GA3 signal transduction
Unigene12578_All	SCL13	Scarecrow-like protein 13	14.35	159.93	12.1567	16.8567	GA3 signal transduction
Unigene35671_All	SCL34	Scarecrow-like protein 34	56.22	47.1067	19.2567	80.8	GA3 signal transduction
CL1706.Contig4_All	AHP1	histidine-containing phosphotransfer protein 1	29.3833	0.853333	14.0233	71.8	Cytokinin signal transduction
CL3319.Contig2_All	AHP1-like	histidine-containing phosphotransfer protein 1-like	11.3867	34.55	16.49	7.85	Cytokinin signal transduction
CL1923.Contig8_All	ARR6	cytokinin response regulator	2.21667	32.5033	10.2567	11.3567	Cytokinin signal transduction
CL5981.Contig3_All	AHK3	Histidine kinase 3	15.7367	3.85667	11.6167	23.7967	Cytokinin signal transduction
Glycolysis /Starch and sucrose metabolism
CL10595.Contig3_All	UGP-1	UTP--glucose-1-phosphate uridylyltransferase	54.45	46.65	24.3033	26.96	Starch and sucrose metabolism
CL10595.Contig8_All	UGP-2	UTP--glucose-1-phosphate uridylyltransferase	20.6167	51.4667	22.67	20.7467	Starch and sucrose metabolism
CL1182.Contig7_All	HXK1	Hexokinase-1	17.6633	140.94	16.73	6.45	Starch and sucrose metabolism
CL2914.Contig8_All	BAM1	Beta-amylase 1	113.963	0.926667	38.6533	67.2567	Starch and sucrose metabolism
CL4471.Contig1_All	BAM9	Beta-amylase 9	234.897	199.627	393.083	191.757	Starch and sucrose metabolism
CL3807.Contig32_All	SUS2	Sucrose synthase 2	42.6233	348.787	98.7767	29.7033	Starch and sucrose metabolism
CL6957.Contig1_All	SUS-like	Sucrose synthase-like	14.9967	127.84	320.753	7.46	Starch and sucrose metabolism
CL7102.Contig2_All	TPS1	Trehalose-6-phosphate synthase component TPS1	37.7967	9.89	48.91	24.3867	Starch and sucrose metabolism
CL3209.Contig8_All	GPI	Glucose-6-phosphate isomerase	2.85333	50.77	18.0267	1.67667	Starch and sucrose metabolism
CL4155.Contig3_All	PGM1	Phosphoglucomutase	16.1967	34.7367	11.8167	20.8033	Starch and sucrose metabolism
CL4155.Contig6_All	PGM2	Phosphoglucomutase	15.02	63.1	25.5867	30	Starch and sucrose metabolism
CL9256.Contig4_All	BGLU	Beta-glucosidase	61.52	4.82	19.1933	62.9867	Starch and sucrose metabolism
Unigene49607_All	GBSS1	Granule-bound starch synthase 1	12.3	0.143667	53.0433	37.21	Starch and sucrose metabolism
CL11936.Contig1_All	eglC-1	Glucan endo-1,3-beta-glucosidase	145.287	1374.41	1806.34	125.35	Glycolysis
Unigene39070_All	eglC-2	Glucan endo-1,3-beta-glucosidase	72.94	9.21667	185.333	69.74	Glycolysis
CL4274.Contig2_All	eglC-3	Glucan endo-1,3-beta-glucosidase	48.5267	5.41667	235.99	46.9967	Glycolysis
CL3249.Contig6_All	eglC-4	Glucan endo-1,3-beta-glucosidase	27.4833	39.1233	406.11	6.87333	Glycolysis
CL3718.Contig2_All	eglC-5	Glucan endo-1,3-beta-glucosidase	129.523	1673.85	1147.53	6.62333	Glycolysis
Isoflavonoid biosynthesis
CL11467.Contig3_All	IFS	isoflavone synthase	118.357	10.08	29.19	92.2833	Isoflavonoid biosynthesis
CL11467.Contig4_All	IFS-like	isoflavone synthase	256.777	32.47	152.107	401.147	Isoflavonoid biosynthesis
CL1518.Contig7_All	VR	vestitone reductase	96.9167	15.02	90.6267	206.213	Isoflavonoid biosynthesis
CL1518.Contig9_All	VR-like	vestitone reductase-like	107.547	23.66	328.36	60.7167	Isoflavonoid biosynthesis
Unigene45082_All	I3'H	Isoflavone-3'-hydroxylase	200.827	12.0133	65.7367	631.94	Isoflavonoid biosynthesis
CL14245.Contig2_All	HI4'OMT	O-methyltransferase	281.133	12.0267	238.197	103.053	Isoflavonoid biosynthesis
CL14505.Contig17_All	CHS1	chalcone synthase1	11.6033	67.94	56.0867	13.4667	Isoflavonoid biosynthesis
CL14505.Contig15_All	CHS7	chalcone synthase 7	14.7	100.163	8.49333	112.123	Isoflavonoid biosynthesis
CL7055.Contig1_All	4CL	4-coumarate:CoA ligase	107.987	40.0333	320.27	57.29	Isoflavonoid biosynthesis
CL7576.Contig1_All	CHI3	Chalcone-flavanone isomerase 3	28.7633	272.147	91.0733	32.9867	Isoflavonoid biosynthesis
CL7576.Contig2_All	CHI-like	Chalcone-flavanone-like	94.8233	29.27	295.987	82.1267	Isoflavonoid biosynthesis
Unigene42420_All	CHI1	Chalcone-flavanone isomerase 1	230.04	15.2967	472.883	41.4333	Isoflavonoid biosynthesis
CL7368.Contig2_All	HIDM-1	2-Hydroxyisoflavanone dehydratase	20.98	3.46667	185.347	10.3733	Isoflavonoid biosynthesis
CL7368.Contig3_All	HIDM-2	2-Hydroxyisoflavanone dehydratase	23.0467	0.0636667	0.173333	157.9	Isoflavonoid biosynthesis
CL7368.Contig4_All	HIDM-3	2-Hydroxyisoflavanone dehydratase	329.03	50.2567	87.29	177.003	Isoflavonoid biosynthesis
