# Supplementary material for: Hormonal and transcriptional analyses provides new insights into the molecular mechanisms underlying root thickening and isoflavonoid biosynthesis in Callerya speciosa (Champ. ex Benth.) Schot
Source: Sci Rep. 2021 Jan 8;11:9. doi: 10.1038/s41598-020-76633-x (PMC7794344; doi:10.1038/s41598-020-76633-x)
Supplement: Supplementary file 5 — Supplementary Table S4. [file 41598_2020_76633_MOESM5_ESM.xlsx]

## Sheet: Sheet1
Table S4 The DEGs involved in MAPK and calcium signaling in C. speciosa transcriptomic data.
Gene ID	Gene Name	FPKM
		6-1	6-2	6-3	12-1	12-2	12-3	18-1	18-2	18-3	30-1	30-2	30-3	Length	Kegg Orthology	Nt	Nr	Pfam	Kog	Swissprot	GO
MAPK signaling pathway
CL889.Contig7_All	MPK3	23.38	23.41	23.12	98.01	96.27	100.56	27.42	25.3	28.38	2.42	3.92	3.53	2321	K20536//mitogen-activated protein kinase 3 [EC:2.7.11.24]+ko04016//MAPK signaling pathway - plant;K20536//mitogen-activated protein kinase 3 [EC:2.7.11.24]+ko04016//MAPK signaling pathway - plant;K20536//mitogen-activated protein kinase 3 [EC:2.7.11.24]+ko04016//MAPK signaling pathway - plant;K20536//mitogen-activated protein kinase 3 [EC:2.7.11.24]+ko04016//MAPK signaling pathway - plant;K20536/…	XM_007132104.1 Phaseolus vulgaris hypothetical protein (PHAVU_011G071400g) mRNA, complete cds	mitogen-activated protein kinase 3 [Hevea brasiliensis]	Protein kinase domain	[T] KOG0660 Mitogen-activated protein kinase	Mitogen-activated protein kinase 3 OS=Arabidopsis thaliana GN=MPK3 PE=1 SV=2	GO:0050832//defense response to fungus;GO:0010468//regulation of gene expression;GO:0005634//nucleus;GO:0009414//response to water deprivation;GO:0005524//ATP binding;GO:0009409//response to cold;GO:0005622//intracellular;GO:1901002//positive regulation of response to salt stress;GO:0042742//defense response to bacterium;GO:0005737//cytoplasm;GO:0004707//MAP kinase activity
CL11475.Contig3_All	MPK7	14.44	14.23	15.67	16.12	14.65	14.83	30.36	31.08	29.92	1.94	2.19	3.54	1736	K20537//mitogen-activated protein kinase 7/14 [EC:2.7.11.24]+ko04016//MAPK signaling pathway - plant;K20537//mitogen-activated protein kinase 7/14 [EC:2.7.11.24]+ko04016//MAPK signaling pathway - plant;K20537//mitogen-activated protein kinase 7/14 [EC:2.7.11.24]+ko04016//MAPK signaling pathway - plant;K20537//mitogen-activated protein kinase 7/14 [EC:2.7.11.24]+ko04016//MAPK signaling pathway - p…	BT097314.1 Soybean clone JCVI-FLGm-26K13 unknown mRNA	PREDICTED: mitogen-activated protein kinase 7 [Vigna radiata var. radiata] >XP_014523513.1 PREDICTED: mitogen-activated protein kinase 7 [Vigna radiata var. radiata]	Protein kinase domain	[T] KOG0660 Mitogen-activated protein kinase	Mitogen-activated protein kinase 7 OS=Arabidopsis thaliana GN=MPK7 PE=1 SV=2	GO:0005524//ATP binding;GO:0005622//intracellular;GO:0004707//MAP kinase activity
CL13737.Contig7_All	MPK9	11.08	10.18	12.13	25.72	26.93	27.69	4.29	3.54	3.94	0.37	0.48	0.24	2898	K20538//mitogen-activated protein kinase 8 [EC:2.7.11.24]+ko04016//MAPK signaling pathway - plant;K20538//mitogen-activated protein kinase 8 [EC:2.7.11.24]+ko04016//MAPK signaling pathway - plant;K20538//mitogen-activated protein kinase 8 [EC:2.7.11.24]+ko04016//MAPK signaling pathway - plant;K20538//mitogen-activated protein kinase 8 [EC:2.7.11.24]+ko04016//MAPK signaling pathway - plant;K20538/…	XM_006580341.2 PREDICTED: Glycine max mitogen-activated protein kinase 9-like (LOC100780831), mRNA	Mitogen-activated protein kinase 9 [Glycine soja]	Protein kinase domain	[T] KOG0660 Mitogen-activated protein kinase	Mitogen-activated protein kinase 9 OS=Arabidopsis thaliana GN=MPK9 PE=2 SV=2	GO:0010468//regulation of gene expression;GO:0005634//nucleus;GO:0005524//ATP binding;GO:0005622//intracellular;GO:0004707//MAP kinase activity;GO:0005737//cytoplasm
Unigene39066_All	MAPKKK18	16.29	14.51	14.99	33.19	33.19	34.2	29.23	30.42	30.61	8.51	8.87	8.51	1534	K20716//mitogen-activated protein kinase kinase kinase 17/18+ko04016//MAPK signaling pathway - plant;K20716//mitogen-activated protein kinase kinase kinase 17/18+ko04016//MAPK signaling pathway - plant;K20716//mitogen-activated protein kinase kinase kinase 17/18+ko04016//MAPK signaling pathway - plant;K20716//mitogen-activated protein kinase kinase kinase 17/18+ko04016//MAPK signaling pathway - p…	XM_003517256.3 PREDICTED: Glycine max mitogen-activated protein kinase kinase kinase NPK1 (LOC100797177), mRNA	PREDICTED: mitogen-activated protein kinase kinase kinase NPK1-like [Glycine max] >KRH66431.1 hypothetical protein GLYMA_03G106000 [Glycine max]	Protein kinase domain	[T] KOG0198 MEKK and related serine/threonine protein kinases	Mitogen-activated protein kinase kinase kinase 18 OS=Arabidopsis thaliana GN=MAPKKK18 PE=1 SV=1	GO:0023014//signal transduction by protein phosphorylation;GO:0007346//regulation of mitotic cell cycle;GO:0004674//protein serine/threonine kinase activity;GO:0005524//ATP binding;GO:0032147//activation of protein kinase activity;GO:0031098//stress-activated protein kinase signaling cascade;GO:0005737//cytoplasm
Calcium signaling pathway
Calcium-binding protein (CBPs)
CL1667.Contig2_All	CML13	12.5	11.92	12.2	31.83	33.83	29.56	23.63	25.89	22	19.25	20.05	17.68	1217	K13448//calcium-binding protein CML+ko04626//Plant-pathogen interaction;K13448//calcium-binding protein CML+ko04626//Plant-pathogen interaction;K13448//calcium-binding protein CML+ko04626//Plant-pathogen interaction;K13448//calcium-binding protein CML+ko04626//Plant-pathogen interaction	BT146951.1 Lotus japonicus clone JCVI-FLLj-7F10 unknown mRNA	PREDICTED: probable calcium-binding protein CML13 [Cicer arietinum]	EF hand	[ZD] KOG0028 Ca2+-binding protein (centrin/caltractin), EF-Hand superfamily protein	Probable calcium-binding protein CML13 OS=Oryza sativa subsp. japonica GN=CML13 PE=2 SV=1	GO:0005509//calcium ion binding
Unigene20940_All	CML25	8.27	9.83	8.73	76.94	83.58	74.42	12.48	11.36	13.09	3.36	3.93	3.84	1063	K13448//calcium-binding protein CML+ko04626//Plant-pathogen interaction;K13448//calcium-binding protein CML+ko04626//Plant-pathogen interaction	BT141913.1 Lotus japonicus clone JCVI-FLLj-10F20 unknown mRNA	hypothetical protein GLYMA_11G157100 [Glycine max]	EF-hand domain pair	[T] KOG0027 Calmodulin and related proteins (EF-Hand superfamily)	Probable calcium-binding protein CML25/26 OS=Oryza sativa subsp. japonica GN=CML25 PE=3 SV=1
Unigene786_All	CML26	1235.65	1232.91	1177.59	198.09	158.45	188.77	393.4	389.56	399.71	338.93	366.51	345.81	1193	K13448//calcium-binding protein CML+ko04626//Plant-pathogen interaction;K13448//calcium-binding protein CML+ko04626//Plant-pathogen interaction;K13448//calcium-binding protein CML+ko04626//Plant-pathogen interaction;K13448//calcium-binding protein CML+ko04626//Plant-pathogen interaction;K13448//calcium-binding protein CML+ko04626//Plant-pathogen interaction	AJ309072.1 Sesbania rostrata mRNA for calcium binding protein	PREDICTED: calcium-binding allergen Ole e 8 [Glycine max] >XP_014634193.1 PREDICTED: calcium-binding allergen Ole e 8 [Glycine max] >KRH41827.1 hypothetical protein GLYMA_08G053500 [Glycine max] >KRH41828.1 hypothetical protein GLYMA_08G053500 [Glycine max] >KRH41829.1 hypothetical protein GLYMA_08G053500 [Glycine max]	EF hand	[T] KOG0027 Calmodulin and related proteins (EF-Hand superfamily)	Probable calcium-binding protein CML26 OS=Arabidopsis thaliana GN=CML26 PE=1 SV=1	GO:0005509//calcium ion binding
CL890.Contig2_All	CML35	272.07	256.9	257.54	376.37	349.52	367.9	177.47	175.29	188.78	123.78	136.73	124.29	1416	K13448//calcium-binding protein CML+ko04626//Plant-pathogen interaction;K13448//calcium-binding protein CML+ko04626//Plant-pathogen interaction;K13448//calcium-binding protein CML+ko04626//Plant-pathogen interaction;K13448//calcium-binding protein CML+ko04626//Plant-pathogen interaction	XM_003554092.3 PREDICTED: Glycine max probable calcium-binding protein CML36 (LOC100815559), mRNA	PREDICTED: probable calcium-binding protein CML36 [Cicer arietinum]	EF hand	[T] KOG0027 Calmodulin and related proteins (EF-Hand superfamily)	Probable calcium-binding protein CML35 OS=Arabidopsis thaliana GN=CML35 PE=2 SV=2	GO:0005509//calcium ion binding
Unigene42383_All	PBP1	52.68	55.27	57.98	522.59	509.07	545.35	21.91	19.67	21.96	78.26	72.54	76.94	951	K10840//centrin-2+ko03420//Nucleotide excision repair;K10840//centrin-2+ko03420//Nucleotide excision repair;K16465//centrin-1;K10840//centrin-2+ko03420//Nucleotide excision repair;K16465//centrin-1	XM_007149599.1 Phaseolus vulgaris hypothetical protein (PHAVU_005G088600g) mRNA, complete cds	PREDICTED: calcium-binding protein PBP1-like [Vigna radiata var. radiata]	EF-hand domain pair	[ZD] KOG0028 Ca2+-binding protein (centrin/caltractin), EF-Hand superfamily protein	Calcium-binding protein PBP1 OS=Arabidopsis thaliana GN=PBP1 PE=1 SV=1	GO:0005509//calcium ion binding
Unigene21204_All	CML42	129.35	143.8	136.68	112.73	106.92	113.69	14.89	19.08	17.46	120.94	117.82	112.92	998	K02183//calmodulin+ko04016//MAPK signaling pathway - plant+ko04626//Plant-pathogen interaction+ko04070//Phosphatidylinositol signaling system;K02183//calmodulin+ko04016//MAPK signaling pathway - plant+ko04626//Plant-pathogen interaction+ko04070//Phosphatidylinositol signaling system;K02183//calmodulin+ko04016//MAPK signaling pathway - plant+ko04626//Plant-pathogen interaction+ko04070//Phosphatidy…	XM_020362934.1 PREDICTED: Cajanus cajan probable calcium-binding protein CML45 (LOC109801809), mRNA	calcium-binding EF-hand protein [Medicago truncatula] >AFK36414.1 unknown [Medicago truncatula] >AES92264.2 calcium-binding EF-hand protein [Medicago truncatula]	EF-hand domain	[T] KOG0027 Calmodulin and related proteins (EF-Hand superfamily)	Calcium-binding protein CML42 OS=Arabidopsis thaliana GN=CML42 PE=1 SV=1	GO:0005509//calcium ion binding
Unigene7649_All	CML50	111.73	102.01	97.63	69.12	67.45	67.7	25.87	23.72	24.14	52.5	54.4	55.63	1868	K13448//calcium-binding protein CML+ko04626//Plant-pathogen interaction;K13448//calcium-binding protein CML+ko04626//Plant-pathogen interaction;K13448//calcium-binding protein CML+ko04626//Plant-pathogen interaction;K13448//calcium-binding protein CML+ko04626//Plant-pathogen interaction	XM_003535843.3 PREDICTED: Glycine max probable calcium-binding protein CML49 (LOC100787885), mRNA	hypothetical protein PHAVU_007G250200g [Phaseolus vulgaris] >ESW17570.1 hypothetical protein PHAVU_007G250200g [Phaseolus vulgaris]	EF hand	[T] KOG0037 Ca2+-binding protein, EF-Hand protein superfamily	Probable calcium-binding protein CML50 OS=Arabidopsis thaliana GN=CML50 PE=2 SV=1	GO:0004198//calcium-dependent cysteine-type endopeptidase activity;GO:0006508//proteolysis;GO:0005509//calcium ion binding;GO:0005737//cytoplasm
CL10715.Contig10_All	CBP60B	17.23	18.87	19.52	44.02	44.68	42.01	30.61	33.35	29.17	13.65	16.59	16	2587	K21989//calcium permeable stress-gated cation channel	XM_004507774.2 PREDICTED: Cicer arietinum uncharacterized LOC101488801 (LOC101488801), transcript variant X1, mRNA	calmodulin-binding protein 60 B [Cajanus cajan] >XP_020225774.1 calmodulin-binding protein 60 B [Cajanus cajan] >XP_020225775.1 calmodulin-binding protein 60 B [Cajanus cajan] >XP_020225777.1 calmodulin-binding protein 60 B [Cajanus cajan] >XP_020225778.1 calmodulin-binding protein 60 B [Cajanus cajan] >KYP57447.1 hypothetical protein KK1_003710 [Cajanus cajan]	Calmodulin binding protein-like	[RT] LSE0433 A Predicted calmodulin-binding protein	Calmodulin-binding protein 60 B OS=Arabidopsis thaliana GN=CBP60B PE=2 SV=1	GO:0006950//response to stress;GO:0005516//calmodulin binding
CL5756.Contig1_All	CRCK3	44.45	42.9	45.09	7.31	6.54	7.75	23.37	23.32	24.14	10.47	10.96	11.35	2886	K04733//interleukin-1 receptor-associated kinase 4 [EC:2.7.11.1];K04733//interleukin-1 receptor-associated kinase 4 [EC:2.7.11.1];K04733//interleukin-1 receptor-associated kinase 4 [EC:2.7.11.1];K04733//interleukin-1 receptor-associated kinase 4 [EC:2.7.11.1];K04733//interleukin-1 receptor-associated kinase 4 [EC:2.7.11.1]	XM_004508391.2 PREDICTED: Cicer arietinum calmodulin-binding receptor-like cytoplasmic kinase 3 (LOC101493677), transcript variant X1, mRNA	calmodulin-binding receptor-like cytoplasmic kinase 3 isoform X1 [Cajanus cajan]	Protein tyrosine kinase	[T] KOG1187 Serine/threonine protein kinase	Calmodulin-binding receptor-like cytoplasmic kinase 3 OS=Arabidopsis thaliana GN=CRCK3 PE=2 SV=1	GO:0004674//protein serine/threonine kinase activity;GO:0005524//ATP binding;GO:0004672//protein kinase activity;GO:0016021//integral component of membrane
Calmodulin (CBL)
Unigene4141_All	CAL1	205.61	220.43	220.17	94.85	99.01	92.45	161.13	157.49	151.4	0	0	0	1014	K02183//calmodulin+ko04016//MAPK signaling pathway - plant+ko04626//Plant-pathogen interaction+ko04070//Phosphatidylinositol signaling system;K02183//calmodulin+ko04016//MAPK signaling pathway - plant+ko04626//Plant-pathogen interaction+ko04070//Phosphatidylinositol signaling system;K02183//calmodulin+ko04016//MAPK signaling pathway - plant+ko04626//Plant-pathogen interaction+ko04070//Phosphatidy…	XM_020348785.1 PREDICTED: Cajanus cajan calmodulin (LOC109789755), mRNA	calmodulin [Amborella trichopoda]	EF hand	[T] KOG0027 Calmodulin and related proteins (EF-Hand superfamily)	Calmodulin OS=Medicago sativa GN=CAL1 PE=2 SV=2	GO:0005509//calcium ion binding
Unigene6419_All	CAM1	61.87	66.82	70.84	133.06	148.49	134.09	77.01	81.9	75.23	7	5.89	6.34	990	K02183//calmodulin+ko04016//MAPK signaling pathway - plant+ko04626//Plant-pathogen interaction+ko04070//Phosphatidylinositol signaling system;K02183//calmodulin+ko04016//MAPK signaling pathway - plant+ko04626//Plant-pathogen interaction+ko04070//Phosphatidylinositol signaling system;K02183//calmodulin+ko04016//MAPK signaling pathway - plant+ko04626//Plant-pathogen interaction+ko04070//Phosphatidy…	AK245592.1 Glycine max cDNA, clone: GMFL01-34-P02	PREDICTED: LOW QUALITY PROTEIN: family of serine hydrolases 3-like [Setaria italica]	EF hand	[T] KOG0027 Calmodulin and related proteins (EF-Hand superfamily)	Calmodulin-1 OS=Oryza sativa subsp. indica GN=CAM1-1 PE=1 SV=2
Unigene44745_All	CML4-1	27.78	24.25	23.69	19.49	10.58	18.6	12.49	10.11	10.83	32.73	29.87	29.01	935	K02183//calmodulin+ko04016//MAPK signaling pathway - plant+ko04626//Plant-pathogen interaction+ko04070//Phosphatidylinositol signaling system;K02183//calmodulin+ko04016//MAPK signaling pathway - plant+ko04626//Plant-pathogen interaction+ko04070//Phosphatidylinositol signaling system;K02183//calmodulin+ko04016//MAPK signaling pathway - plant+ko04626//Plant-pathogen interaction+ko04070//Phosphatidy…	AP004948.1 Lotus japonicus genomic DNA, chromosome 1, clone: LjT35I07, TM0121b, complete sequence	PREDICTED: calmodulin [Vigna radiata var. radiata]	EF hand	[T] KOG0027 Calmodulin and related proteins (EF-Hand superfamily)	Calmodulin-like protein 4 OS=Oryza sativa subsp. japonica GN=CML4 PE=2 SV=1	GO:0005509//calcium ion binding;GO:0005829//cytosol;GO:0042538//hyperosmotic salinity response
Unigene45888_All	CML4-2	14	13.35	13.59	56.54	60.21	58.84	17.87	19.1	18.69	0.64	0.46	0.43	1125	K02183//calmodulin+ko04016//MAPK signaling pathway - plant+ko04626//Plant-pathogen interaction+ko04070//Phosphatidylinositol signaling system;K02183//calmodulin+ko04016//MAPK signaling pathway - plant+ko04626//Plant-pathogen interaction+ko04070//Phosphatidylinositol signaling system;K02183//calmodulin+ko04016//MAPK signaling pathway - plant+ko04626//Plant-pathogen interaction+ko04070//Phosphatidy…	AP004948.1 Lotus japonicus genomic DNA, chromosome 1, clone: LjT35I07, TM0121b, complete sequence	PREDICTED: calmodulin [Vigna radiata var. radiata]	EF hand	[T] KOG0027 Calmodulin and related proteins (EF-Hand superfamily)	Calmodulin-like protein 4 OS=Oryza sativa subsp. japonica GN=CML4 PE=2 SV=1	GO:0005509//calcium ion binding;GO:0005829//cytosol;GO:0042538//hyperosmotic salinity response
Calcium-transporting ATPase (CTAs)
Unigene41777_All	ACA8	29.61	28.08	28.6	10.81	11.44	10.62	10.99	10.31	11.29	59	59.67	57.34	3971	K01537//Ca2+-transporting ATPase [EC:3.6.3.8];K01537//Ca2+-transporting ATPase [EC:3.6.3.8];K01537//Ca2+-transporting ATPase [EC:3.6.3.8];K01537//Ca2+-transporting ATPase [EC:3.6.3.8]	XM_004487961.2 PREDICTED: Cicer arietinum calcium-transporting ATPase 8, plasma membrane-type (LOC101492361), transcript variant X3, mRNA	PREDICTED: calcium-transporting ATPase 8, plasma membrane-type-like [Glycine max] >XP_014623402.1 PREDICTED: calcium-transporting ATPase 8, plasma membrane-type-like [Glycine max] >XP_014623403.1 PREDICTED: calcium-transporting ATPase 8, plasma membrane-type-like [Glycine max] >KRH12350.1 hypothetical protein GLYMA_15G1675001 [Glycine max] >KRH12351.1 hypothetical protein GLYMA_15G1675001 [Glycin…	Cation transporting ATPase, C-terminus	[P] KOG0204 Calcium transporting ATPase	Calcium-transporting ATPase 8, plasma membrane-type OS=Arabidopsis thaliana GN=ACA8 PE=1 SV=1	GO:0043231//intracellular membrane-bounded organelle;GO:0005524//ATP binding;GO:0005887//integral component of plasma membrane;GO:0005388//calcium-transporting ATPase activity;GO:0016021//integral component of membrane;GO:0005516//calmodulin binding
CL9927.Contig2_All	ACA12	87.49	89.21	85.36	15.18	15.19	16.52	2.11	2.61	2.25	42.78	44.47	43.17	4121	K01537//Ca2+-transporting ATPase [EC:3.6.3.8];K01537//Ca2+-transporting ATPase [EC:3.6.3.8];K01537//Ca2+-transporting ATPase [EC:3.6.3.8];K01537//Ca2+-transporting ATPase [EC:3.6.3.8];K01537//Ca2+-transporting ATPase [EC:3.6.3.8]	XM_020370659.1 PREDICTED: Cajanus cajan calcium-transporting ATPase 12, plasma membrane-type (LOC109807927), mRNA	calcium-transporting ATPase [Medicago truncatula] >AAL17950.1 type IIB calcium ATPase [Medicago truncatula] >KEH23829.1 calcium-transporting ATPase [Medicago truncatula]	Cation transporting ATPase, C-terminus	[P] KOG0204 Calcium transporting ATPase	Calcium-transporting ATPase 12, plasma membrane-type OS=Arabidopsis thaliana GN=ACA12 PE=2 SV=1	GO:0043231//intracellular membrane-bounded organelle;GO:0005524//ATP binding;GO:0005887//integral component of plasma membrane;GO:0005388//calcium-transporting ATPase activity;GO:0016021//integral component of membrane
CL2810.Contig1_All	ECA4	25.23	24.69	25.42	19.01	20.89	17.64	19.71	20.28	20.14	47.93	45.16	45.46	4665	K01537//Ca2+-transporting ATPase [EC:3.6.3.8];K01537//Ca2+-transporting ATPase [EC:3.6.3.8];K01537//Ca2+-transporting ATPase [EC:3.6.3.8];K01537//Ca2+-transporting ATPase [EC:3.6.3.8];K01537//Ca2+-transporting ATPase [EC:3.6.3.8]	XM_004493855.2 PREDICTED: Cicer arietinum calcium-transporting ATPase 4, endoplasmic reticulum-type-like (LOC101503819), mRNA	PREDICTED: calcium-transporting ATPase 4, endoplasmic reticulum-type-like [Cicer arietinum]	E1-E2 ATPase	[P] KOG0202 Ca2+ transporting ATPase	Calcium-transporting ATPase 4, endoplasmic reticulum-type OS=Arabidopsis thaliana GN=ECA4 PE=2 SV=2	GO:0016787//hydrolase activity;GO:0005524//ATP binding;GO:0016021//integral component of membrane
Calcium-dependent protein kinases (CDPKs)
CL2545.Contig1_All	CPK1	23.33	24.21	25.27	16.69	18.07	17.1	9.37	11.11	11.38	29.44	27.31	31.39	2216	K13412//calcium-dependent protein kinase [EC:2.7.11.1]+ko04626//Plant-pathogen interaction;K13412//calcium-dependent protein kinase [EC:2.7.11.1]+ko04626//Plant-pathogen interaction;K13412//calcium-dependent protein kinase [EC:2.7.11.1]+ko04626//Plant-pathogen interaction;K13412//calcium-dependent protein kinase [EC:2.7.11.1]+ko04626//Plant-pathogen interaction;K13412//calcium-dependent protein k…	XM_020380280.1 PREDICTED: Cajanus cajan calcium-dependent protein kinase 1-like (LOC109815526), transcript variant X1, mRNA	PREDICTED: calcium-dependent protein kinase 1-like [Cicer arietinum] >XP_004498061.1 PREDICTED: calcium-dependent protein kinase 1-like [Cicer arietinum] >XP_004498062.1 PREDICTED: calcium-dependent protein kinase 1-like [Cicer arietinum]	Protein kinase domain	[T] KOG0032 Ca2+/calmodulin-dependent protein kinase, EF-Hand protein superfamily	Calcium-dependent protein kinase 1 OS=Arabidopsis thaliana GN=CPK1 PE=1 SV=1	GO:0005524//ATP binding;GO:0004672//protein kinase activity;GO:0005509//calcium ion binding
CL5559.Contig7_All	CPK10	52.43	55.2	58.02	26.18	26.21	27.51	24.92	24.32	27.4	39.9	38.82	41.79	2627	K13412//calcium-dependent protein kinase [EC:2.7.11.1]+ko04626//Plant-pathogen interaction;K13412//calcium-dependent protein kinase [EC:2.7.11.1]+ko04626//Plant-pathogen interaction;K13412//calcium-dependent protein kinase [EC:2.7.11.1]+ko04626//Plant-pathogen interaction;K13412//calcium-dependent protein kinase [EC:2.7.11.1]+ko04626//Plant-pathogen interaction	XM_003528129.3 PREDICTED: Glycine max calcium-dependent protein kinase 10-like (LOC100800664), mRNA	PREDICTED: calcium-dependent protein kinase 10-like [Vigna radiata var. radiata]	Protein kinase domain	[T] KOG0032 Ca2+/calmodulin-dependent protein kinase, EF-Hand protein superfamily	Calcium-dependent protein kinase 10 OS=Arabidopsis thaliana GN=CPK10 PE=1 SV=1	GO:0005634//nucleus;GO:0009738//abscisic acid-activated signaling pathway;GO:0005524//ATP binding;GO:0035556//intracellular signal transduction;GO:0005737//cytoplasm;GO:0046777//protein autophosphorylation;GO:0018105//peptidyl-serine phosphorylation;GO:0004672//protein kinase activity;GO:0005509//calcium ion binding;GO:0004683//calmodulin-dependent protein kinase activity;GO:0009931//calcium-depe…
Calcium exchanger (NCL)
CL12983.Contig1_All	NCL	132.48	127.36	136.44	23.62	23.18	21.48	64.59	65.83	62.14	105.85	102.66	104.99	2172	K07300//Ca2+:H+ antiporter;K07300//Ca2+:H+ antiporter;K07300//Ca2+:H+ antiporter;K07300//Ca2+:H+ antiporter;K07300//Ca2+:H+ antiporter	XM_020375774.1 PREDICTED: Cajanus cajan uncharacterized LOC109811929 (LOC109811929), mRNA	PREDICTED: uncharacterized protein LOC101505490 [Cicer arietinum]	Sodium/calcium exchanger protein		Sodium/calcium exchanger NCL OS=Arabidopsis thaliana GN=NCL PE=2 SV=1	GO:0055085//transmembrane transport;GO:0005509//calcium ion binding;GO:0016021//integral component of membrane
Unigene45971_All	CCX2	19.17	17.77	20.66	6.1	6.31	6.87	9.65	10.71	11.3	25.93	26.06	24.64	2500	K13754//solute carrier family 24 (sodium/potassium/calcium exchanger), member 6;K13754//solute carrier family 24 (sodium/potassium/calcium exchanger), member 6;K13754//solute carrier family 24 (sodium/potassium/calcium exchanger), member 6;K13754//solute carrier family 24 (sodium/potassium/calcium exchanger), member 6;K13754//solute carrier family 24 (sodium/potassium/calcium exchanger), member 6	XM_020353444.1 PREDICTED: Cajanus cajan cation/calcium exchanger 2-like (LOC109793968), mRNA	Cation/calcium exchanger 4 [Glycine soja]	Sodium/calcium exchanger protein	[P] KOG2399 K+-dependent Na+:Ca2+ antiporter	Cation/calcium exchanger 2 OS=Arabidopsis thaliana GN=CCX2 PE=3 SV=1	GO:0055085//transmembrane transport;GO:0016021//integral component of membrane
