# Supplementary material for: Hormonal and transcriptional analyses provides new insights into the molecular mechanisms underlying root thickening and isoflavonoid biosynthesis in Callerya speciosa (Champ. ex Benth.) Schot
Source: Sci Rep. 2021 Jan 8;11:9. doi: 10.1038/s41598-020-76633-x (PMC7794344; doi:10.1038/s41598-020-76633-x)
Supplement: Supplementary file 6 — Supplementary Table S5. [file 41598_2020_76633_MOESM6_ESM.xlsx]

## Sheet: Sheet1
Table S5 The DEGs involved in Cell wall synthesis, cytoskeleton, and cell cycle regulation in C. speciosa transcriptomic data.
Gene ID	Gene Name	FPKM
		6-1	6-2	6-3	12-1	12-2	12-3	18-1	18-2	18-3	30-1	30-2	30-3	Kegg Orthology	Nt	Nr	Pfam	Kog	Swissprot	GO
Cell expansion
EXP
CL23.Contig9_All	EXLA2	149.98	156.41	154.01	91.02	91.64	91.27	17.81	17.78	18.07	85.91	82.09	81.85	K20628//expansin;K20628//expansin;K20628//expansin;K20628//expansin	XM_003540384.3 PREDICTED: Glycine max expansin-like A2 (LOC100819849), mRNA	expansin-like A2 [Cajanus cajan] >KYP68074.1 Expansin-like A2 [Cajanus cajan]	Pollen allergen	[M] LSE0349 A Expansin	Expansin-like A2 OS=Arabidopsis thaliana GN=EXLA2 PE=2 SV=1	GO:0019953//sexual reproduction;GO:0005576//extracellular region
CL14210.Contig1_All	EXLB1	172.28	168.42	172.62	26.25	23.29	24.27	75.16	70.23	74.13	19.47	19.02	19.27	K20628//expansin;K20628//expansin;K20628//expansin	XM_020360725.1 PREDICTED: Cajanus cajan expansin-like B1 (LOC109800044), mRNA	PREDICTED: expansin-like B1 [Cicer arietinum]	Pollen allergen	[M] LSE0349 A Expansin	Expansin-like B1 OS=Arabidopsis thaliana GN=EXLB1 PE=2 SV=2	GO:0019953//sexual reproduction;GO:0005576//extracellular region
CL44.Contig16_All	EXLB1-like	229.01	234.31	235.41	101.2	104.06	99.37	139.68	138.79	137.1	97.69	103.77	100.67	K20628//expansin;K20628//expansin;K20628//expansin;K20628//expansin	XM_003524118.3 PREDICTED: Glycine max expansin-like B1 (LOC100783697), mRNA	PREDICTED: expansin-like B1 [Glycine max] >KHN01624.1 Expansin-like B1 [Glycine soja] >KRH04222.1 hypothetical protein GLYMA_17G147600 [Glycine max]	Pollen allergen	[M] LSE0349 A Expansin	Expansin-like B1 OS=Arabidopsis thaliana GN=EXLB1 PE=2 SV=2	GO:0019953//sexual reproduction;GO:0005576//extracellular region
EXT
CL1398.Contig1_All	PRP2	462.7	413.71	472.14	1770.57	1820.15	1719.08	2187.83	1991.46	2012.08	23.96	23.5	21.48	K03006//DNA-directed RNA polymerase II subunit RPB1 [EC:2.7.7.6]+ko03020//RNA polymerase;K03006//DNA-directed RNA polymerase II subunit RPB1 [EC:2.7.7.6]+ko03020//RNA polymerase;K20547//basic endochitinase B [EC:3.2.1.14]+ko04016//MAPK signaling pathway - plant+ko00520//Amino sugar and nucleotide sugar metabolism+ko01100//Metabolic pathways;K00430//peroxidase [EC:1.11.1.7]+ko01100//Metabolic path…	AM158278.1 Phaseolus vulgaris partial mRNA for proline-rich protein (prp3 gene), variety the Prince	PREDICTED: repetitive proline-rich cell wall protein 2 [Vigna radiata var. radiata]	Extensin-like protein repeat	[R] LSE0474 A Gibberellin-regulated protein	Repetitive proline-rich cell wall protein 2 OS=Medicago truncatula GN=PRP2 PE=2 SV=1	GO:0005199//structural constituent of cell wall;GO:0005576//extracellular region
Unigene31003_All	EXT2	134.92	119.22	135.03	35.82	30.72	36.39	935.81	818.77	882.67	11.18	9.38	10.46	K10955//mucin-2;K03006//DNA-directed RNA polymerase II subunit RPB1 [EC:2.7.7.6]+ko03020//RNA polymerase;K03006//DNA-directed RNA polymerase II subunit RPB1 [EC:2.7.7.6]+ko03020//RNA polymerase;K02184//formin 2;K02184//formin 2	XM_004497353.2 PREDICTED: Cicer arietinum extensin-2 (LOC101500219), mRNA	PREDICTED: extensin-2 [Cicer arietinum]	Extensin-like region	[M] LSE0120 A Extensin and related proteins	Extensin-2 OS=Arabidopsis thaliana GN=EXT2 PE=2 SV=1	GO:0005199//structural constituent of cell wall;GO:0009664//plant-type cell wall organization
Unigene31004_All	EXT2-like	34.27	40.6	38.02	18.77	23.58	15.06	151.37	138.67	144.66	17.36	15.54	22.37	K10955//mucin-2;K03006//DNA-directed RNA polymerase II subunit RPB1 [EC:2.7.7.6]+ko03020//RNA polymerase;K03006//DNA-directed RNA polymerase II subunit RPB1 [EC:2.7.7.6]+ko03020//RNA polymerase;K02184//formin 2	XM_012715263.1 PREDICTED: Cicer arietinum extensin-2-like (LOC101506966), transcript variant X2, mRNA	extensin-2-like [Helianthus annuus]	Extensin-like region	[M] LSE0120 A Extensin and related proteins	Extensin-2 OS=Arabidopsis thaliana GN=EXT2 PE=2 SV=1
Unigene45007_All	EXT3	31.04	27.62	29.82	350.21	404.03	334.48	5.51	5.45	6.03	1.62	2.13	2.75	K10955//mucin-2;K05747//Wiskott-Aldrich syndrome protein+ko04144//Endocytosis;K03006//DNA-directed RNA polymerase II subunit RPB1 [EC:2.7.7.6]+ko03020//RNA polymerase;K03006//DNA-directed RNA polymerase II subunit RPB1 [EC:2.7.7.6]+ko03020//RNA polymerase	XM_004496167.2 PREDICTED: Cicer arietinum extensin-1-like (LOC101500207), mRNA	extensin-3-like [Cajanus cajan]	Extensin-like region	[M] LSE0120 A Extensin and related proteins	Extensin-3 OS=Arabidopsis thaliana GN=EXT3 PE=1 SV=3
XTH
CL1585.Contig1_All	XTH30	41.63	37.54	38.91	29.97	27.93	28.62	62.2	56.58	61.03	58.51	62.52	60.75	K08235//xyloglucan:xyloglucosyl transferase [EC:2.4.1.207];K08235//xyloglucan:xyloglucosyl transferase [EC:2.4.1.207];K08235//xyloglucan:xyloglucosyl transferase [EC:2.4.1.207];K08235//xyloglucan:xyloglucosyl transferase [EC:2.4.1.207]	XM_004512412.2 PREDICTED: Cicer arietinum probable xyloglucan endotransglucosylase/hydrolase protein 30 (LOC101509574), mRNA	PREDICTED: probable xyloglucan endotransglucosylase/hydrolase protein 30 [Cicer arietinum]	Glycosyl hydrolases family 16	[M] TWOG0096 Xyloglucan endotransglycosylase	Probable xyloglucan endotransglucosylase/hydrolase protein 30 OS=Arabidopsis thaliana GN=XTH30 PE=2 SV=2	GO:0016762//xyloglucan:xyloglucosyl transferase activity;GO:0004553//hydrolase activity, hydrolyzing O-glycosyl compounds;GO:0048046//apoplast;GO:0005618//cell wall;GO:0010411//xyloglucan metabolic process;GO:0042546//cell wall biogenesis;GO:0071555//cell wall organization
CL2159.Contig7_All	XXT2	19.43	18.72	18.13	45.53	47.29	46.01	11.81	12.19	11.55	6.94	8.24	8.47	K08238//xyloglucan 6-xylosyltransferase [EC:2.4.2.39];K08238//xyloglucan 6-xylosyltransferase [EC:2.4.2.39];K08238//xyloglucan 6-xylosyltransferase [EC:2.4.2.39];K08238//xyloglucan 6-xylosyltransferase [EC:2.4.2.39]	XM_020365768.1 PREDICTED: Cajanus cajan xyloglucan 6-xylosyltransferase 2-like (LOC109804029), mRNA	xyloglucan 6-xylosyltransferase 2-like [Cajanus cajan]	galactosyl transferase GMA12/MNN10 family	[GM] KOG4748 Subunit of Golgi mannosyltransferase complex	Probable xyloglucan 6-xylosyltransferase 1 OS=Oryza sativa subsp. indica GN=XXT1 PE=3 SV=2	GO:0009969//xyloglucan biosynthetic process;GO:0016758//transferase activity, transferring hexosyl groups;GO:0005802//trans-Golgi network;GO:0005768//endosome;GO:0035252//UDP-xylosyltransferase activity;GO:0033843//xyloglucan 6-xylosyltransferase activity;GO:0016757//transferase activity, transferring glycosyl groups;GO:0016021//integral component of membrane
CL4355.Contig1_All	XTH1	196.45	215.71	208.67	193.05	208.19	187.88	114.46	110.02	108.28	264.73	257.6	261.08	K08235//xyloglucan:xyloglucosyl transferase [EC:2.4.1.207];K08235//xyloglucan:xyloglucosyl transferase [EC:2.4.1.207];K08235//xyloglucan:xyloglucosyl transferase [EC:2.4.1.207];K08235//xyloglucan:xyloglucosyl transferase [EC:2.4.1.207]	XM_003553944.3 PREDICTED: Glycine max xyloglucan endotransglucosylase/hydrolase 1-like (LOC100778482), mRNA	xyloglucan endotransglucosylase/hydrolase family protein [Medicago truncatula] >ABD33178.1 Glycoside hydrolase, family 16; Xyloglucan endo-transglycosylase, C-terminal [Medicago truncatula] >AES80768.1 xyloglucan endotransglucosylase/hydrolase family protein [Medicago truncatula]	Glycosyl hydrolases family 16	[M] TWOG0096 Xyloglucan endotransglycosylase	Xyloglucan endotransglucosylase/hydrolase 1 OS=Glycine max GN=XTH1 PE=2 SV=2	GO:0016762//xyloglucan:xyloglucosyl transferase activity;GO:0004553//hydrolase activity, hydrolyzing O-glycosyl compounds;GO:0048046//apoplast;GO:0005618//cell wall;GO:0010411//xyloglucan metabolic process;GO:0042546//cell wall biogenesis;GO:0071555//cell wall organization
Unigene27643_All	XTH23	15.69	16.18	15.9	95.73	99.01	107.63	20.98	23.85	22.73	58.09	58.58	52.52	K14504//xyloglucan:xyloglucosyl transferase TCH4 [EC:2.4.1.207]+ko04075//Plant hormone signal transduction;K14504//xyloglucan:xyloglucosyl transferase TCH4 [EC:2.4.1.207]+ko04075//Plant hormone signal transduction;K14504//xyloglucan:xyloglucosyl transferase TCH4 [EC:2.4.1.207]+ko04075//Plant hormone signal transduction;K14504//xyloglucan:xyloglucosyl transferase TCH4 [EC:2.4.1.207]+ko04075//Plant…	XM_003549440.3 PREDICTED: Glycine max probable xyloglucan endotransglucosylase/hydrolase protein 23 (LOC100800547), mRNA	Putative xyloglucan endotransglucosylase/hydrolase protein 23 [Glycine soja] >KRH19003.1 hypothetical protein GLYMA_13G095000 [Glycine max]	Glycosyl hydrolases family 16	[M] TWOG0096 Xyloglucan endotransglycosylase	Probable xyloglucan endotransglucosylase/hydrolase protein 23 OS=Arabidopsis thaliana GN=XTH23 PE=2 SV=1	GO:0016762//xyloglucan:xyloglucosyl transferase activity;GO:0004553//hydrolase activity, hydrolyzing O-glycosyl compounds;GO:0048046//apoplast;GO:0005618//cell wall;GO:0010411//xyloglucan metabolic process;GO:0042546//cell wall biogenesis;GO:0071555//cell wall organization
CL6628.Contig1_All	XTH23-like	11.75	13.41	9.9	39.85	47.3	40.47	0.86	0.25	0.79	3.09	4.65	4.44	K14504//xyloglucan:xyloglucosyl transferase TCH4 [EC:2.4.1.207]+ko04075//Plant hormone signal transduction;K14504//xyloglucan:xyloglucosyl transferase TCH4 [EC:2.4.1.207]+ko04075//Plant hormone signal transduction;K08235//xyloglucan:xyloglucosyl transferase [EC:2.4.1.207];K08235//xyloglucan:xyloglucosyl transferase [EC:2.4.1.207];K14504//xyloglucan:xyloglucosyl transferase TCH4 [EC:2.4.1.207]+ko0…	AK339642.1 Lotus japonicus cDNA, clone: LjFL3-042-BG12, HTC	probable xyloglucan endotransglucosylase/hydrolase protein 23 [Hevea brasiliensis]	Glycosyl hydrolases family 16	[M] TWOG0096 Xyloglucan endotransglycosylase	Probable xyloglucan endotransglucosylase/hydrolase protein 23 OS=Arabidopsis thaliana GN=XTH23 PE=2 SV=1	GO:0016762//xyloglucan:xyloglucosyl transferase activity;GO:0004553//hydrolase activity, hydrolyzing O-glycosyl compounds;GO:0048046//apoplast;GO:0005618//cell wall;GO:0010411//xyloglucan metabolic process;GO:0042546//cell wall biogenesis;GO:0071555//cell wall organization
Unigene44395_All	XTH28	25.59	25.12	25.78	12.57	12.88	11.17	11.69	9.11	11.17	6.61	7.04	5.58	K08235//xyloglucan:xyloglucosyl transferase [EC:2.4.1.207];K08235//xyloglucan:xyloglucosyl transferase [EC:2.4.1.207];K08235//xyloglucan:xyloglucosyl transferase [EC:2.4.1.207];K08235//xyloglucan:xyloglucosyl transferase [EC:2.4.1.207];K08235//xyloglucan:xyloglucosyl transferase [EC:2.4.1.207]	XM_003524802.3 PREDICTED: Glycine max probable xyloglucan endotransglucosylase/hydrolase protein 28 (LOC100819680), mRNA	PREDICTED: probable xyloglucan endotransglucosylase/hydrolase protein 28 [Cicer arietinum]	Glycosyl hydrolases family 16	[M] TWOG0096 Xyloglucan endotransglycosylase	Probable xyloglucan endotransglucosylase/hydrolase protein 28 OS=Arabidopsis thaliana GN=XTH28 PE=2 SV=1	GO:0016762//xyloglucan:xyloglucosyl transferase activity;GO:0004553//hydrolase activity, hydrolyzing O-glycosyl compounds;GO:0048046//apoplast;GO:0005618//cell wall;GO:0010411//xyloglucan metabolic process;GO:0042546//cell wall biogenesis;GO:0071555//cell wall organization
Cell wall synthesis
PE
CL6771.Contig3_All	MPE3-like	9.81	7.77	8.19	34.41	30.84	32.41	235.13	215.75	247.03	17.17	17.03	18.64	K01051//pectinesterase [EC:3.1.1.11]+ko00040//Pentose and glucuronate interconversions+ko01100//Metabolic pathways;K01051//pectinesterase [EC:3.1.1.11]+ko00040//Pentose and glucuronate interconversions+ko01100//Metabolic pathways;K01051//pectinesterase [EC:3.1.1.11]+ko00040//Pentose and glucuronate interconversions+ko01100//Metabolic pathways;K01051//pectinesterase [EC:3.1.1.11]+ko00040//Pentose …		PREDICTED: pectinesterase 3-like [Cicer arietinum]	Plant invertase/pectin methylesterase inhibitor	[M] LSE0024 A Pectinesterase	Pectinesterase 3 OS=Phaseolus vulgaris GN=MPE3 PE=2 SV=1	GO:0004857//enzyme inhibitor activity;GO:0016021//integral component of membrane
CL8402.Contig4_All	PME2.1-1	19.01	18.17	18.25	237.73	228.94	233.63	196.01	185.81	195.37	11.72	11.4	11.3	K01051//pectinesterase [EC:3.1.1.11]+ko00040//Pentose and glucuronate interconversions+ko01100//Metabolic pathways;K01051//pectinesterase [EC:3.1.1.11]+ko00040//Pentose and glucuronate interconversions+ko01100//Metabolic pathways;K01051//pectinesterase [EC:3.1.1.11]+ko00040//Pentose and glucuronate interconversions+ko01100//Metabolic pathways;K01051//pectinesterase [EC:3.1.1.11]+ko00040//Pentose …	AJ441325.1 Sesbania rostrata mRNA for pectin methylesterase (pme1 gene)	pectin methylesterase [Sesbania rostrata]	Pectinesterase	[M] LSE0024 A Pectinesterase	Pectinesterase 2.1 OS=Solanum lycopersicum GN=PME2.1 PE=2 SV=2	GO:0045330//aspartyl esterase activity;GO:0030599//pectinesterase activity;GO:0005618//cell wall;GO:0045490//pectin catabolic process;GO:0005576//extracellular region;GO:0016021//integral component of membrane;GO:0004857//enzyme inhibitor activity;GO:0042545//cell wall modification
CL8402.Contig5_All	PME2.1-2	20.95	19.88	21.32	474.25	458.54	464.21	261.37	255.83	264	3.81	3.6	3.58	K01051//pectinesterase [EC:3.1.1.11]+ko00040//Pentose and glucuronate interconversions+ko01100//Metabolic pathways;K01051//pectinesterase [EC:3.1.1.11]+ko00040//Pentose and glucuronate interconversions+ko01100//Metabolic pathways;K01051//pectinesterase [EC:3.1.1.11]+ko00040//Pentose and glucuronate interconversions+ko01100//Metabolic pathways;K01051//pectinesterase [EC:3.1.1.11]+ko00040//Pentose …	AJ441325.1 Sesbania rostrata mRNA for pectin methylesterase (pme1 gene)	pectin methylesterase [Sesbania rostrata]	Pectinesterase	[M] LSE0024 A Pectinesterase	Pectinesterase 2.1 OS=Solanum lycopersicum GN=PME2.1 PE=2 SV=2	GO:0045330//aspartyl esterase activity;GO:0030599//pectinesterase activity;GO:0005618//cell wall;GO:0045490//pectin catabolic process;GO:0005576//extracellular region;GO:0016021//integral component of membrane;GO:0004857//enzyme inhibitor activity;GO:0042545//cell wall modification
CL12801.Contig7_All	PME7	17.58	15.31	16.68	51.16	46.9	49.42	24	22.22	22.48	3.38	2.95	3.89	K01051//pectinesterase [EC:3.1.1.11]+ko00040//Pentose and glucuronate interconversions+ko01100//Metabolic pathways;K01051//pectinesterase [EC:3.1.1.11]+ko00040//Pentose and glucuronate interconversions+ko01100//Metabolic pathways;K01051//pectinesterase [EC:3.1.1.11]+ko00040//Pentose and glucuronate interconversions+ko01100//Metabolic pathways;K01051//pectinesterase [EC:3.1.1.11]+ko00040//Pentose …	XM_007163070.1 Phaseolus vulgaris hypothetical protein (PHAVU_001G209100g) mRNA, complete cds	PREDICTED: probable pectinesterase/pectinesterase inhibitor 41 [Glycine max] >KHN43499.1 Putative pectinesterase/pectinesterase inhibitor 41 [Glycine soja] >KRG96463.1 hypothetical protein GLYMA_19G212300 [Glycine max]	Pectinesterase	[M] LSE0024 A Pectinesterase	Probable pectinesterase/pectinesterase inhibitor 7 OS=Arabidopsis thaliana GN=PME7 PE=2 SV=1	GO:0045330//aspartyl esterase activity;GO:0071944//cell periphery;GO:0030599//pectinesterase activity;GO:0005618//cell wall;GO:0045490//pectin catabolic process;GO:0004857//enzyme inhibitor activity;GO:0046910//pectinesterase inhibitor activity;GO:0042545//cell wall modification
CL10441.Contig2_All	PME61	8.9	8.58	9.69	21.93	21.25	22.75	49.44	47.5	48.79	2.19	2.47	2.94	K01051//pectinesterase [EC:3.1.1.11]+ko00040//Pentose and glucuronate interconversions+ko01100//Metabolic pathways;K01051//pectinesterase [EC:3.1.1.11]+ko00040//Pentose and glucuronate interconversions+ko01100//Metabolic pathways;K01051//pectinesterase [EC:3.1.1.11]+ko00040//Pentose and glucuronate interconversions+ko01100//Metabolic pathways;K01051//pectinesterase [EC:3.1.1.11]+ko00040//Pentose …	XM_012716531.1 PREDICTED: Cicer arietinum probable pectinesterase/pectinesterase inhibitor 34 (LOC101508247), mRNA	hypothetical protein TSUD_394830 [Trifolium subterraneum]	Pectinesterase	[M] LSE0024 A Pectinesterase	Probable pectinesterase/pectinesterase inhibitor 61 OS=Arabidopsis thaliana GN=PME61 PE=2 SV=1	GO:0045490//pectin catabolic process;GO:0045330//aspartyl esterase activity;GO:0005618//cell wall;GO:0004857//enzyme inhibitor activity;GO:0016021//integral component of membrane;GO:0030599//pectinesterase activity;GO:0042545//cell wall modification
FRK
CL10539.Contig2_All	PFK2	69.63	70.33	65.58	30.47	29.06	32.05	24.44	26.46	25.53	51.16	56.68	53.28	K00847//fructokinase [EC:2.7.1.4]+ko00520//Amino sugar and nucleotide sugar metabolism+ko01100//Metabolic pathways+ko00051//Fructose and mannose metabolism+ko00500//Starch and sucrose metabolism;K00847//fructokinase [EC:2.7.1.4]+ko00520//Amino sugar and nucleotide sugar metabolism+ko01100//Metabolic pathways+ko00051//Fructose and mannose metabolism+ko00500//Starch and sucrose metabolism;K00847//f…	XM_003543516.3 PREDICTED: Glycine max probable fructokinase-4 (LOC100814192), mRNA	fructokinase-2 [Cajanus cajan]	pfkB family carbohydrate kinase	[G] KOG2855 Ribokinase	Probable fructokinase-4 OS=Arabidopsis thaliana GN=At3g59480 PE=2 SV=1	GO:0016301//kinase activity;GO:0016773//phosphotransferase activity, alcohol group as acceptor
Unigene27140_All	PFK6-like	9.96	11.16	9.79	0	0.73	0	40.33	30.67	38.05	11.54	14.03	10.63	K00850//6-phosphofructokinase 1 [EC:2.7.1.11]+ko00010//Glycolysis / Gluconeogenesis+ko00030//Pentose phosphate pathway+ko01230//Biosynthesis of amino acids+ko03018//RNA degradation+ko01100//Metabolic pathways+ko00052//Galactose metabolism+ko00051//Fructose and mannose metabolism+ko01110//Biosynthesis of secondary metabolites+ko01200//Carbon metabolism;K00850//6-phosphofructokinase 1 [EC:2.7.1.11]…	XM_020355883.1 PREDICTED: Cajanus cajan ATP-dependent 6-phosphofructokinase 6-like (LOC109796204), mRNA	ATP-dependent 6-phosphofructokinase 6-like [Cajanus cajan] >KYP70142.1 6-phosphofructokinase 3 [Cajanus cajan]	Sar8.2 family	[G] KOG2440 Pyrophosphate-dependent phosphofructo-1-kinase	ATP-dependent 6-phosphofructokinase 7 OS=Arabidopsis thaliana GN=PFK7 PE=1 SV=1	GO:0046872//metal ion binding;GO:0003872//6-phosphofructokinase activity;GO:0006002//fructose 6-phosphate metabolic process;GO:0005524//ATP binding;GO:0005737//cytoplasm
Unigene45906_All	PFK6	13.16	12.8	14.27	122.93	128.58	125.34	37.81	41.84	40.48	10	10.23	10.68	K00850//6-phosphofructokinase 1 [EC:2.7.1.11]+ko00010//Glycolysis / Gluconeogenesis+ko00030//Pentose phosphate pathway+ko01230//Biosynthesis of amino acids+ko03018//RNA degradation+ko01100//Metabolic pathways+ko00052//Galactose metabolism+ko00051//Fructose and mannose metabolism+ko01110//Biosynthesis of secondary metabolites+ko01200//Carbon metabolism;K00850//6-phosphofructokinase 1 [EC:2.7.1.11]…	XM_020355883.1 PREDICTED: Cajanus cajan ATP-dependent 6-phosphofructokinase 6-like (LOC109796204), mRNA	PREDICTED: ATP-dependent 6-phosphofructokinase 6 [Vigna angularis] >KOM41860.1 hypothetical protein LR48_Vigan04g205800 [Vigna angularis] >BAT78376.1 hypothetical protein VIGAN_02104500 [Vigna angularis var. angularis]	Phosphofructokinase	[G] KOG2440 Pyrophosphate-dependent phosphofructo-1-kinase	ATP-dependent 6-phosphofructokinase 3 OS=Arabidopsis thaliana GN=PFK3 PE=1 SV=1	GO:0046872//metal ion binding;GO:0003872//6-phosphofructokinase activity;GO:0006002//fructose 6-phosphate metabolic process;GO:0005524//ATP binding;GO:0005737//cytoplasm
Unigene63323_All	PFK3-like	13.09	11.29	12.9	22.84	19.89	24.63	56.31	50.5	50.96	16.01	15.98	17.57	K00850//6-phosphofructokinase 1 [EC:2.7.1.11]+ko00010//Glycolysis / Gluconeogenesis+ko00030//Pentose phosphate pathway+ko01230//Biosynthesis of amino acids+ko03018//RNA degradation+ko01100//Metabolic pathways+ko00052//Galactose metabolism+ko00051//Fructose and mannose metabolism+ko01110//Biosynthesis of secondary metabolites+ko01200//Carbon metabolism;K00850//6-phosphofructokinase 1 [EC:2.7.1.11]…	XM_013606610.1 Medicago truncatula 6-phosphofructokinase mRNA	PREDICTED: ATP-dependent 6-phosphofructokinase 3 isoform X2 [Glycine max]	Phosphofructokinase	[G] KOG2440 Pyrophosphate-dependent phosphofructo-1-kinase	ATP-dependent 6-phosphofructokinase 3 OS=Arabidopsis thaliana GN=PFK3 PE=1 SV=1	GO:0046872//metal ion binding;GO:0003872//6-phosphofructokinase activity;GO:0006002//fructose 6-phosphate metabolic process;GO:0005524//ATP binding;GO:0005737//cytoplasm
Cell cytoskeleton
CL2134.Contig5_All	TUB2	20.75	18.15	20.9	50.98	55.67	53.36	12.26	10.48	11.55	20.58	20.6	20.66	K07375//tubulin beta+ko04145//Phagosome;K07375//tubulin beta+ko04145//Phagosome;K07375//tubulin beta+ko04145//Phagosome;K07375//tubulin beta+ko04145//Phagosome;K07375//tubulin beta+ko04145//Phagosome	XM_020359986.1 PREDICTED: Cajanus cajan tubulin beta-1 chain-like (LOC109799428), mRNA	tubulin beta-2 chain-like [Asparagus officinalis]	Tubulin/FtsZ family, GTPase domain	[Z] KOG1375 Beta tubulin	Tubulin beta-1 chain OS=Pisum sativum GN=TUBB1 PE=3 SV=1	GO:0005874//microtubule;GO:0007017//microtubule-based process;GO:0005200//structural constituent of cytoskeleton;GO:0005525//GTP binding;GO:0005737//cytoplasm;GO:0003924//GTPase activity
CL2134.Contig8_All	TUB2-like	42.19	44.91	41.53	19.28	19.86	19.86	13.32	14	14.69	12.57	13.83	15.18	K07375//tubulin beta+ko04145//Phagosome;K07375//tubulin beta+ko04145//Phagosome;K07375//tubulin beta+ko04145//Phagosome;K07375//tubulin beta+ko04145//Phagosome;K07375//tubulin beta+ko04145//Phagosome	XM_020359986.1 PREDICTED: Cajanus cajan tubulin beta-1 chain-like (LOC109799428), mRNA	tubulin beta-2 chain-like [Asparagus officinalis]	Tubulin/FtsZ family, GTPase domain	[Z] KOG1375 Beta tubulin	Tubulin beta chain OS=Hordeum vulgare GN=TUBB PE=2 SV=1
CL4618.Contig1_All	TUA3	141.71	140.01	136.73	45.24	39.57	44.08	129.84	128.85	129.26	125.99	129.27	125.16	K07374//tubulin alpha+ko04145//Phagosome;K07374//tubulin alpha+ko04145//Phagosome;K07374//tubulin alpha+ko04145//Phagosome;K07374//tubulin alpha+ko04145//Phagosome;K07374//tubulin alpha+ko04145//Phagosome	XM_004504254.2 PREDICTED: Cicer arietinum tubulin alpha-3 chain (LOC101502988), mRNA	tubulin alpha-3 chain [Cajanus cajan] >KYP67667.1 Tubulin alpha-3 chain [Cajanus cajan]	Tubulin/FtsZ family, GTPase domain	[Z] KOG1376 Alpha tubulin	Tubulin alpha-5 chain OS=Arabidopsis thaliana GN=TUBA5 PE=1 SV=2
CL4618.Contig3_All	TUA1	188.15	177.77	179.94	33.58	35.84	34.49	245.8	239.06	247.59	99.71	104.02	102.32	K07374//tubulin alpha+ko04145//Phagosome;K07374//tubulin alpha+ko04145//Phagosome;K07374//tubulin alpha+ko04145//Phagosome;K07374//tubulin alpha+ko04145//Phagosome;K07374//tubulin alpha+ko04145//Phagosome	XM_004501016.2 PREDICTED: Cicer arietinum tubulin alpha chain (LOC101494179), mRNA	PREDICTED: tubulin alpha-1 chain [Glycine max] >KRH62139.1 hypothetical protein GLYMA_04G088500 [Glycine max]	Tubulin/FtsZ family, GTPase domain	[Z] KOG1376 Alpha tubulin	Tubulin alpha-1 chain OS=Pisum sativum GN=TUBA1 PE=3 SV=1	GO:0005874//microtubule;GO:0007017//microtubule-based process;GO:0005200//structural constituent of cytoskeleton;GO:0005525//GTP binding;GO:0005737//cytoplasm;GO:0003924//GTPase activity
Unigene17610_All	TUB6	165.79	169.7	169.82	442.37	439.35	439.77	191.32	191.92	185.26	211.42	215.28	221.73	K07375//tubulin beta+ko04145//Phagosome;K07375//tubulin beta+ko04145//Phagosome;K07375//tubulin beta+ko04145//Phagosome;K07375//tubulin beta+ko04145//Phagosome;K07375//tubulin beta+ko04145//Phagosome	XM_004486421.2 PREDICTED: Cicer arietinum tubulin beta chain (LOC101504198), mRNA	tubulin beta chain [Arachis duranensis]	Tubulin/FtsZ family, GTPase domain	[Z] KOG1375 Beta tubulin	Tubulin beta-3 chain OS=Oryza sativa subsp. japonica GN=TUBB3 PE=2 SV=2	GO:0005874//microtubule;GO:0007017//microtubule-based process;GO:0005200//structural constituent of cytoskeleton;GO:0005525//GTP binding;GO:0005737//cytoplasm;GO:0003924//GTPase activity
Unigene6483_All	TUB3	104.42	99.7	99.98	44.42	43.58	44.23	31.23	29.66	31.92	97.53	95.01	92.62	K07375//tubulin beta+ko04145//Phagosome;K07375//tubulin beta+ko04145//Phagosome;K07375//tubulin beta+ko04145//Phagosome;K07375//tubulin beta+ko04145//Phagosome;K07375//tubulin beta+ko04145//Phagosome	XM_004493313.2 PREDICTED: Cicer arietinum tubulin beta-3 chain (LOC101495306), mRNA	PREDICTED: tubulin beta-6 chain [Lupinus angustifolius] >OIW03213.1 hypothetical protein TanjilG_21845 [Lupinus angustifolius]	Tubulin/FtsZ family, GTPase domain	[Z] KOG1375 Beta tubulin	Tubulin beta-4 chain OS=Oryza sativa subsp. japonica GN=TUBB4 PE=2 SV=1	GO:0005874//microtubule;GO:0007017//microtubule-based process;GO:0005200//structural constituent of cytoskeleton;GO:0005525//GTP binding;GO:0005737//cytoplasm;GO:0003924//GTPase activity
Cell cycle regulation
CDCs
CL1200.Contig17_All	CDC48-1	75.91	75.38	76.06	31.81	33.58	31.73	46.21	47.5	46.72	103.96	105.9	102.13	K13525//transitional endoplasmic reticulum ATPase+ko04141//Protein processing in endoplasmic reticulum;K13525//transitional endoplasmic reticulum ATPase+ko04141//Protein processing in endoplasmic reticulum;K13525//transitional endoplasmic reticulum ATPase+ko04141//Protein processing in endoplasmic reticulum;K13525//transitional endoplasmic reticulum ATPase+ko04141//Protein processing in endoplasm…	XM_020359319.1 PREDICTED: Cajanus cajan cell division cycle protein 48 homolog (LOC109798889), mRNA	cell division cycle protein 48 isogeny [Cajanus cajan]	ATPase family associated with various cellular activities (AAA)	[O] KOG0730 AAA+-type ATPase	Cell division cycle protein 48 homolog OS=Glycine max GN=CDC48 PE=2 SV=1
CL1200.Contig24_All	CDC48-2	110.64	105.84	110.86	17.99	18.65	17.36	31.03	33.92	33.34	114.94	111.46	110.6	K13525//transitional endoplasmic reticulum ATPase+ko04141//Protein processing in endoplasmic reticulum;K13525//transitional endoplasmic reticulum ATPase+ko04141//Protein processing in endoplasmic reticulum;K13525//transitional endoplasmic reticulum ATPase+ko04141//Protein processing in endoplasmic reticulum;K13525//transitional endoplasmic reticulum ATPase+ko04141//Protein processing in endoplasm…	XM_003554340.3 PREDICTED: Glycine max cell division cycle protein 48 homolog (LOC100814141), mRNA	cell division cycle protein 48 homolog [Cajanus cajan]	ATPase family associated with various cellular activities (AAA)	[O] KOG0730 AAA+-type ATPase	Cell division cycle protein 48 homolog OS=Glycine max GN=CDC48 PE=2 SV=1	GO:0016787//hydrolase activity;GO:0005524//ATP binding;GO:0051301//cell division
CL1200.Contig9_All	CDC48-3	36.68	39.41	38.21	8.79	9	8.67	14.11	12.68	12.8	48.16	51.09	50.25	K13525//transitional endoplasmic reticulum ATPase+ko04141//Protein processing in endoplasmic reticulum;K13525//transitional endoplasmic reticulum ATPase+ko04141//Protein processing in endoplasmic reticulum;K13525//transitional endoplasmic reticulum ATPase+ko04141//Protein processing in endoplasmic reticulum;K13525//transitional endoplasmic reticulum ATPase+ko04141//Protein processing in endoplasm…	XM_003554340.3 PREDICTED: Glycine max cell division cycle protein 48 homolog (LOC100814141), mRNA	cell division cycle protein 48 homolog [Cajanus cajan]	ATPase family associated with various cellular activities (AAA)	[O] KOG0730 AAA+-type ATPase	Cell division control protein 48 homolog E OS=Arabidopsis thaliana GN=CDC48E PE=2 SV=2	GO:0016787//hydrolase activity;GO:0005524//ATP binding
CDKs
CL1201.Contig4_All	CDKG-2	12.88	12.31	10.61	16.24	16.05	15.25	25.02	24.28	25.78	52.61	51.05	51.44	K08818//cell division cycle 2-like [EC:2.7.11.22];K08818//cell division cycle 2-like [EC:2.7.11.22];K08818//cell division cycle 2-like [EC:2.7.11.22];K08818//cell division cycle 2-like [EC:2.7.11.22];K08818//cell division cycle 2-like [EC:2.7.11.22]	XR_001388250.1 PREDICTED: Glycine max cyclin-dependent kinase G-2 (LOC100788840), transcript variant X6, misc_RNA	cyclin-dependent kinase G-2 isoform X1 [Arachis duranensis]	Protein kinase domain	[R] KOG0663 Protein kinase PITSLRE and related kinases	Cyclin-dependent kinase G-2 OS=Oryza sativa subsp. japonica GN=CDKG-2 PE=2 SV=2	GO:0010468//regulation of gene expression;GO:0005634//nucleus;GO:0007346//regulation of mitotic cell cycle;GO:0004693//cyclin-dependent protein serine/threonine kinase activity;GO:0005524//ATP binding;GO:0004672//protein kinase activity;GO:0006468//protein phosphorylation
CKSs
CL6652.Contig1_All	CKS1	84.17	80.99	81.9	25.34	23.48	23.79	41.12	36.77	38.33	26.48	24.37	28.99	K02219//cyclin-dependent kinase regulatory subunit CKS1;K02219//cyclin-dependent kinase regulatory subunit CKS1;K02219//cyclin-dependent kinase regulatory subunit CKS1;K02219//cyclin-dependent kinase regulatory subunit CKS1	XM_006590298.2 PREDICTED: Glycine max cyclin-dependent kinases regulatory subunit (LOC547737), transcript variant X1, mRNA	cyclin-dependent kinases regulatory subunit [Glycine max] >XP_003539796.1 PREDICTED: cyclin-dependent kinases regulatory subunit 1 [Glycine max] >XP_006590361.1 PREDICTED: cyclin-dependent kinases regulatory subunit isoform X1 [Glycine max] >XP_007132345.1 hypothetical protein PHAVU_011G086900g [Phaseolus vulgaris] >AAS13367.1 cyclin-dependent kinases regulatory subunit [Glycine max] >ACU14766.1 …		[D] KOG3484 Cyclin-dependent protein kinase CDC28, regulatory subunit CKS1, and related proteins	Cyclin-dependent kinases regulatory subunit 1 OS=Arabidopsis thaliana GN=CKS1 PE=1 SV=1	GO:0042393//histone binding;GO:0007346//regulation of mitotic cell cycle;GO:0016301//kinase activity;GO:0016538//cyclin-dependent protein serine/threonine kinase regulator activity;GO:0045737//positive regulation of cyclin-dependent protein serine/threonine kinase activity;GO:0045893//positive regulation of transcription, DNA-templated;GO:0019901//protein kinase binding;GO:0061575//cyclin-depende…
CL6652.Contig2_All	CKS1-like	40.2	38.63	32.76	4.16	3.48	3.71	14.18	16.41	12.13	65.94	69.09	77.7	K02219//cyclin-dependent kinase regulatory subunit CKS1;K02219//cyclin-dependent kinase regulatory subunit CKS1;K02219//cyclin-dependent kinase regulatory subunit CKS1;K02219//cyclin-dependent kinase regulatory subunit CKS1	XM_004506056.2 PREDICTED: Cicer arietinum cyclin-dependent kinases regulatory subunit 1 (LOC101497106), mRNA	cyclin-dependent kinases regulatory subunit [Glycine max] >XP_003539796.1 PREDICTED: cyclin-dependent kinases regulatory subunit 1 [Glycine max] >XP_006590361.1 PREDICTED: cyclin-dependent kinases regulatory subunit isoform X1 [Glycine max] >XP_007132345.1 hypothetical protein PHAVU_011G086900g [Phaseolus vulgaris] >AAS13367.1 cyclin-dependent kinases regulatory subunit [Glycine max] >ACU14766.1 …		[D] KOG3484 Cyclin-dependent protein kinase CDC28, regulatory subunit CKS1, and related proteins	Cyclin-dependent kinases regulatory subunit 1 OS=Arabidopsis thaliana GN=CKS1 PE=1 SV=1	GO:0042393//histone binding;GO:0007346//regulation of mitotic cell cycle;GO:0016301//kinase activity;GO:0016538//cyclin-dependent protein serine/threonine kinase regulator activity;GO:0045737//positive regulation of cyclin-dependent protein serine/threonine kinase activity;GO:0045893//positive regulation of transcription, DNA-templated;GO:0019901//protein kinase binding;GO:0061575//cyclin-depende…
