# Supplementary material for: Hormonal and transcriptional analyses provides new insights into the molecular mechanisms underlying root thickening and isoflavonoid biosynthesis in Callerya speciosa (Champ. ex Benth.) Schot
Source: Sci Rep. 2021 Jan 8;11:9. doi: 10.1038/s41598-020-76633-x (PMC7794344; doi:10.1038/s41598-020-76633-x)
Supplement: Supplementary file 7 — Supplementary Table S6. [file 41598_2020_76633_MOESM7_ESM.xlsx]

## Sheet: Sheet1
Table S6. Primers of genes used for qRT-PCR analysis.
Number	Gene ID	Gene Name	Description	Forward primer (5'-3')	Reverse primer (5'-3')
1	CL23.Contig9_All	EXLA2	expansin-like A2	CAGCCCTCTTGTGCAATGTC	AAATCATGGGGCAGTGTGGG
2	Unigene32081_All	bHLH35	transcription factor bHLH35 isoform X2	TATGACTTTGAGCAGGAG	ATGTATGTAACCCGGAGC
3	CL11467.Contig3_All	IFS	isoflavone synthase	CTCGACGGCTACGTGATC	CAGAACCAAACGGCAGAA
4	Unigene24206_All	CML26	BTF3b-like transcription factor	TACTTCGCACTTTGTTCC	CAGCCTTCTTCTTCCTTC
5	CL14505.Contig15_All	CHS7	chalcone synthase	TTTGTTCCGAGGTTACTG	TCACTGTCTGGGAGGATT
6	CL721.Contig3_All	WRKY24	WRKY transcription factor 25	CTTCAAAGCCTGAGACCG	GCTGATTCATGTAAGACCC
7	CL2106.Contig11_All	ARF2	auxin response factor 2	AGGGTATTGCACTTGGTCGG	GCCATGGATCATCGCCTACA
8	Unigene42383_All	PBP1	calcium-binding protein PBP1-like	CCTCTGTAACCCATCACCACC	TGGCCATGAAGGGCAAATAGT
9	CL3807.Contig32_All	SUS2	sucrose synthase	GCGGTTTGGACGAGGAAATG	TTGTGGCTGTAGCTGTTCGT
10	CL7184.Contig1_All	MYB1R1	MYB-like transcription factor family protein	TCATGCTGTTCGGGGTTAGG	TGCCGGAGTTATGAGGAACG
11	CL6352.Contig1_All	GID1	gibberellin receptor GID1c-like protein	GAGCAGCCCACCCATCAT	GCCGCCTTGTGAGCATTT
12	CL7368.Contig2_All	HIDM	2-hydroxyisoflavanone dehydratase	TAATGTAGCAGCCGTAAAG	ATTCGGATTTCTGAGTGG
13	CL1398.Contig5_All	PRP2	extensin-like repeat protein	CCCAAAGTACCCTCCTGCAA	CTTGTCTTGGCCATAGCATTGT
14	CL1518.Contig4_All	VR	vestitone reductase	CCAAACTGGGAAAGATAC	AAGCTATTGCAGGTCTAA
15	CL8004.Contig4_All	RAP2	ethylene-responsive transcription factor RAP2-4-like	GGGGAATTCGGCGAGTACAA	AATCAACCGAGTGCTCCACC
16	CL14210.Contig1_All	EXLB1	expansin-like B1	TCAGCGTTTTTCCCCAACCT	GGCGTGTCTTGGCTATGGAA
17	CL14397.Contig7_All	GAPDH	glyceraldehyde-3-phosphate dehydrogenase	TTTGGAAGAATCGGGCGTTTGG	TCGGTGGAAATGAAAGGGTCGTTA
